# Supplementary material for: Zoonotic Escherichia coli and urinary tract infections in Southern California
Source: mBio. 2025 Oct 23;16(11):e01428-25. doi: 10.1128/mbio.01428-25 (PMC12607791; doi:10.1128/mbio.01428-25)
Supplement: Supplemental tables — Tables S2 and S3. [file mbio.01428-25-s0002.xlsx]

## Sheet: Table S2
Table S2. E. coli isolates along with source prediction results derived from the Bayesian latent class model.
Sample_Name	Isolate Source	MLST	Phylogroup	Predicted zoonotic ExPEC(Y/N/NA)	Probability (human)	Probability (meat)		Column Header	Description
SB2713434048	human	ST216	A	Y	0	1		Sample_Name	Unique identifier assigned to E. coli isolate sequenced from a sample.
SB278344984	human	ST10926	B1	Y	0	1		Isolate Source	Host organism from which the specimen was collected.
SB278790384	human	ST164	B1	Y	0	1		MLST	Multi-locus sequence type (MLST) assigned to the isolate.
SB278790390	human	ST69	D	Y	0	1		Phylogroup	Phylogroup classification of the isolate.
SB278790428	human	ST69	D	Y	0	1		Zoonotic ExPEC (Y/N/NA)	Identification of clinical isolate as a zoonotic extraintestinal pathogenic E. coli (ExPEC) strain (Y = Yes, N = No, NA = Not Applicable).
SB278791718	human	ST361	A	Y	0	1		Probability (human)	Estimated probability that the E. coli isolate originated from a human host based on the bayesian latent class model.
SB278791720	human	ST167	A	Y	0	1		Probability (meat)	Estimated probability that the E. coli isolate originated from a meat source based on the bayesian latent class model.
SB278791729	human	ST162	B1	Y	0	1
SB279407403	human	ST607	A	Y	0	1
SB279407787	human	ST635	A	Y	0	1
SB278344531	human	ST6083	A	Y	0	1
SB2710445141	human	ST2705	A	Y	0	1
SB2711672591	human	ST409	A	Y	0	1
SB278345002	human	ST216	A	Y	0	1
SB2710445613	human	ST216	A	Y	0	1
SB2713433631	human	ST218	A	Y	0	1
SB278790918	human	ST4774	A	Y	0	1
SB279406928	human	ST607	A	Y	0	1
SB2710445168	human	ST7840	E	Y	0	1
SB2711672885	human	ST10	A	Y	0	1
SB278344759	human	ST218	A	Y	0	1
SB278791656	human	ST101	B1	Y	0	1
SB2713434158	human	ST9116	A	Y	0	1
SB279407820	human	ST635	A	Y	0	1
SB279407272	human	ST1316	A	Y	0	1
SB279407271	human	ST541	A	Y	0	1
SB278790392	human	ST540	A	Y	0	1
SB279407136	human	ST10	A	Y	0	1
SB278344494	human	ST216	A	Y	6.66667e-05	0.999933
SB278344704	human	ST10	A	Y	6.66667e-05	0.999933
SB278790385	human	ST16974	D	Y	6.66667e-05	0.999933
SB278790682	human	ST155	B1	Y	6.66667e-05	0.999933
SB2711672615	human	ST38	D	Y	6.66667e-05	0.999933
SB2711672809	human	ST101	B1	Y	6.66667e-05	0.999933
SB279407305	human	ST216	A	Y	6.66667e-05	0.999933
SB278344827	human	ST10925	A	Y	6.66667e-05	0.999933
SB2713434058	human	ST607	A	Y	6.66667e-05	0.999933
SB278790891	human	ST457	F	Y	6.66667e-05	0.999933
SB2710445570	human	ST58	B1	Y	0.000133333	0.999867
SB2710196301	human	ST101	B1	Y	0.000133333	0.999867
SB278344792	human	ST101	B1	Y	0.000133333	0.999867
SB278790538	human	ST10	A	Y	0.000133333	0.999867
SB279407053	human	ST117	G	Y	0.0002	0.9998
SB279407222	human	ST348	B1	Y	0.000266667	0.999733
SB2710445658	human	ST131	B2	Y	0.000266667	0.999733
SB278344843	human	ST349	D	Y	0.000333333	0.999667
SB278344722	human	ST569	B2	Y	0.000466667	0.999533
SB278344519	human	ST847	B1	Y	0.000533333	0.999467
SB2713434312	human	ST401	A	Y	0.000533333	0.999467
SB2710445033	human	ST1122	A	Y	0.0006	0.9994
SB279407406	human	ST69	D	Y	0.0006	0.9994
SB2710446014	human	ST10	A	Y	0.0006	0.9994
SB279406716	human	ST196	B1	Y	0.000666667	0.999333
SB278344767	human	ST569	B2	Y	0.000733333	0.999267
SB278791734	human	ST69	D	Y	0.000733333	0.999267
SB279407376	human	ST372	B2	Y	0.000733333	0.999267
SB279408890	human	ST58	B1	Y	0.0008	0.9992
SB2713433634	human	ST603	B1	Y	0.000866667	0.999133
SB278790734	human	ST424	B1	Y	0.000933333	0.999067
SB2710445072	human	ST69	D	Y	0.000933333	0.999067
SB279407350	human	ST569	B2	Y	0.000933333	0.999067
SB2710445108	human	ST547	B2	Y	0.000933333	0.999067
SB278344814	human	ST69	D	Y	0.001	0.999
SB278344568	human	ST607	A	Y	0.00106667	0.998933
SB279407002	human	ST69	D	Y	0.00106667	0.998933
SB2710446110	human	ST69	D	Y	0.00106667	0.998933
SB278790418	human	ST162	B1	Y	0.00113333	0.998867
SB278790942	human	ST410	C	Y	0.0012	0.9988
SB279407051	human	ST3202	A	Y	0.00133333	0.998667
SB2710445622	human	ST491	B2	Y	0.00146667	0.998533
SB278344575	human	ST95	B2	Y	0.00146667	0.998533
SB278790820	human	ST216	A	Y	0.00153333	0.998467
SB2713434482	human	ST398	A	Y	0.0016	0.9984
SB2713433504	human	ST5041	D	Y	0.00173333	0.998267
SB278790792	human	ST160	B1	Y	0.00193333	0.998067
SB279407186	human	ST69	D	Y	0.00193333	0.998067
SB278790395	human	ST2079	B1	Y	0.00213333	0.997867
SB278790563	human	ST195	A	Y	0.00213333	0.997867
SB278344762	human	ST1326	B1	Y	0.0022	0.9978
SB2710445021	human	ST1304	B1	Y	0.0022	0.9978
SB278344878	human	ST3863	B1	Y	0.00233333	0.997667
SB2710445595	human	ST10	A	Y	0.0026	0.9974
SB279407399	human	ST297	B1	Y	0.00266667	0.997333
SB2710445612	human	ST58	B1	Y	0.00306667	0.996933
SB278791721	human	ST131	B2	Y	0.00306667	0.996933
SB2710445041	human	ST17026	B2	Y	0.0034	0.9966
SB279406695	human	ST942	B1	Y	0.00353333	0.996467
SB2713433477	human	ST129	B1	Y	0.00366667	0.996333
SB278344606	human	ST428	B2	Y	0.00373333	0.996267
SB2711672545	human	ST16969	B2	Y	0.00373333	0.996267
SB278791669	human	ST10	A	Y	0.0038	0.9962
SB278344576	human	ST1326	B1	Y	0.00393333	0.996067
SB279406798	human	ST1867	B2	Y	0.00393333	0.996067
SB2711672556	human	ST1946	B2	Y	0.004	0.996
SB2713433659	human	ST1125	B1	Y	0.00406667	0.995933
SB2710445696	human	ST1431	B1	Y	0.0044	0.9956
SB278790832	human	ST155	B1	Y	0.00446667	0.995533
SB279407471	human	ST155	B1	Y	0.00446667	0.995533
SB2713434171	human	ST540	A	Y	0.0046	0.9954
SB278344729	human	ST58	B1	Y	0.00473333	0.995267
SB279406723	human	ST5493	A	Y	0.0048	0.9952
SB278790278	human	ST95	B2	Y	0.005	0.995
SB278344662	human	ST155	B1	Y	0.00506667	0.994933
SB278790663	human	ST101	B1	Y	0.00513333	0.994867
SB278791738	human	ST428	B2	Y	0.00526667	0.994733
SB278344738	human	ST847	B1	Y	0.00533333	0.994667
SB279407238	human	ST4219	B2	Y	0.0054	0.9946
SB279406863	human	ST6559	B1	Y	0.00546667	0.994533
SB279407123	human	ST711	A	Y	0.0056	0.9944
SB279407133	human	ST2165	B1	Y	0.0056	0.9944
SB279407348	human	ST58	B1	Y	0.0056	0.9944
SB2713434051	human	ST2165	B1	Y	0.00566667	0.994333
SB278344577	human	ST428	B2	Y	0.00573333	0.994267
SB279407798	human	ST58	B1	Y	0.0058	0.9942
SB278790902	human	ST4173	B1	Y	0.0058	0.9942
SB2710445986	human	ST17006	C	Y	0.0058	0.9942
SB279406921	human	ST357	B2	Y	0.0058	0.9942
SB279407259	human	ST6559	B1	Y	0.00586667	0.994133
SB278790457	human	ST7303	B1	Y	0.006	0.994
SB2713433591	human	ST428	B2	Y	0.00606667	0.993933
SB279407175	human	ST6216	U	Y	0.00613333	0.993867
SB2713433647	human	ST7483	B1	Y	0.00646667	0.993533
SB2713434044	human	ST357	B2	Y	0.0066	0.9934
SB279408896	human	ST357	B2	Y	0.0066	0.9934
SB278344555	human	ST4088	B1	Y	0.0068	0.9932
SB279407215	human	ST7701	E	Y	0.0068	0.9932
SB278344872	human	ST10939	B1	Y	0.007	0.993
SB279407168	human	ST4219	B2	Y	0.0072	0.9928
SB278344479	human	ST10928	B1	Y	0.00726667	0.992733
SB2713434074	human	ST17037	B1	Y	0.00726667	0.992733
SB2710445859	human	ST515	B1	Y	0.00733333	0.992667
SB2713433593	human	ST4110	B2	Y	0.00753333	0.992467
SB2710445601	human	ST1049	B1	Y	0.00766667	0.992333
SB278344960	human	ST359	B1	Y	0.0082	0.9918
SB2713434057	human	ST978	B2	Y	0.0082	0.9918
SB278790753	human	ST224	B1	Y	0.00833333	0.991667
SB2713433645	human	ST58	B1	Y	0.00833333	0.991667
SB2713434142	human	ST442	B1	Y	0.0084	0.9916
SB279407030	human	ST351	B1	Y	0.0084	0.9916
SB278344735	human	ST48	A	Y	0.0084	0.9916
SB279407226	human	ST737	B1	Y	0.00846667	0.991533
SB2711672603	human	ST1861	B2	Y	0.00846667	0.991533
SB278791695	human	ST5418	B1	Y	0.009	0.991
SB2710445624	human	ST2144	B1	Y	0.0094	0.9906
SB278791698	human	ST297	B1	Y	0.00946667	0.990533
SB2710445110	human	ST1861	B2	Y	0.00946667	0.990533
SB278790876	human	ST156	B1	Y	0.00966667	0.990333
SB2713434172	human	ST88	C	Y	0.0098	0.9902
SB278790426	human	ST205	B1	Y	0.00993333	0.990067
SB278791114	human	ST88	C	Y	0.0101333	0.989867
SB279407310	human	ST1611	B1	Y	0.0104	0.9896
SB279406817	human	ST3018	E	Y	0.0107333	0.989267
SB279406771	human	ST4682	B1	Y	0.0108667	0.989133
SB278790540	human	ST4267	B1	Y	0.011	0.989
SB278790582	human	ST1684	A	Y	0.0112	0.9888
SB2713433607	human	ST345	B1	Y	0.0114667	0.988533
SB279407219	human	ST1123	B1	Y	0.0115333	0.988467
SB279407246	human	ST4358	A	Y	0.0116667	0.988333
SB278345021	human	ST10163	B1	Y	0.012	0.988
SB278791090	human	ST1304	B1	Y	0.0120667	0.987933
SB279406749	human	ST297	B1	Y	0.0123333	0.987667
SB279407239	human	ST1432	B1	Y	0.0124	0.9876
SB2710446063	human	ST67	B1	Y	0.0125333	0.987467
SB278791704	human	ST349	D	Y	0.0125333	0.987467
SB279406738	human	ST101	B1	Y	0.0126	0.9874
SB278790981	human	ST17025	B1	Y	0.0128667	0.987133
SB2710445045	human	ST429	B2	Y	0.013	0.987
SB278344813	human	ST1844	B1	Y	0.0130667	0.986933
SB279406957	human	ST58	B1	Y	0.0131333	0.986867
SB279407166	human	ST101	B1	Y	0.0132	0.9868
SB278791670	human	ST191	A	Y	0.0132667	0.986733
SB278790810	human	ST58	B1	Y	0.0133333	0.986667
SB278790445	human	ST429	B2	Y	0.0134667	0.986533
SB279407433	human	ST3858	B1	Y	0.0135333	0.986467
SB278790633	human	ST1426	C	Y	0.0136	0.9864
SB2713434309	human	ST3018	E	Y	0.0136	0.9864
SB278790258	human	ST1196	B1	Y	0.0136667	0.986333
SB278344948	human	ST10938	A	Y	0.0138	0.9862
SB279407041	human	ST555	B2	Y	0.0138667	0.986133
SB278791703	human	ST349	D	Y	0.0138667	0.986133
SB278791092	human	ST16965	B1	Y	0.0139333	0.986067
SB2711672578	human	ST224	B1	Y	0.0144667	0.985533
SB2711672551	human	ST641	B1	Y	0.0144667	0.985533
SB278790775	human	ST3188	B1	Y	0.0146667	0.985333
SB2713433505	human	ST999	B2	Y	0.0147333	0.985267
SB2710445734	human	ST13089	A	Y	0.0148	0.9852
SB2710445962	human	ST297	B1	Y	0.0148667	0.985133
SB2713433623	human	ST101	B1	Y	0.0148667	0.985133
SB2710445170	human	ST2003	D	Y	0.0164	0.9836
SB278344993	human	ST744	A	Y	0.0179333	0.982067
SB2713433523	human	ST10	A	Y	0.0179333	0.982067
SB279407393	human	ST191	A	Y	0.0188	0.9812
SB278344464	human	ST88	C	Y	0.0192	0.9808
SB278791674	human	ST349	D	Y	0.0192	0.9808
SB279407814	human	ST101	B1	Y	0.0193333	0.980667
SB278790763	human	ST648	F	Y	0.0194667	0.980533
SB2710445592	human	ST10	A	Y	0.0196667	0.980333
SB278790689	human	ST58	B1	Y	0.0202	0.9798
SB2710446096	human	ST88	C	Y	0.0203333	0.979667
SB279407232	human	ST219	E	Y	0.021	0.979
SB2710445631	human	ST538	B2	Y	0.0212	0.9788
SB2713434359	human	ST569	B2	Y	0.0214667	0.978533
SB278344820	human	ST101	B1	Y	0.022	0.978
SB279407418	human	ST349	D	Y	0.0227333	0.977267
SB278344480	human	ST1304	B1	Y	0.023	0.977
SB2710446028	human	ST58	B1	Y	0.0231333	0.976867
SB279407138	human	ST58	B1	Y	0.0232667	0.976733
SB278344680	human	ST101	B1	Y	0.0233333	0.976667
SB2711672817	human	ST191	A	Y	0.0235333	0.976467
SB278790470	human	ST17032	B1	Y	0.0236	0.9764
SB279406989	human	ST2280	B1	Y	0.0237333	0.976267
SB278344980	human	ST1308	B1	Y	0.0239333	0.976067
SB278344819	human	ST641	B1	Y	0.0240667	0.975933
SB279407316	human	ST156	B1	Y	0.0241333	0.975867
SB2713433598	human	ST2773	B1	Y	0.0242	0.9758
SB2710196283	human	ST131	B2	Y	0.0242	0.9758
SB2711672610	human	ST348	B1	Y	0.0243333	0.975667
SB2713434085	human	ST58	B1	Y	0.0244	0.9756
SB278790536	human	ST95	B2	Y	0.0244	0.9756
SB279407754	human	ST88	C	Y	0.0244667	0.975533
SB279407760	human	ST224	B1	Y	0.0246667	0.975333
SB278790378	human	ST4173	B1	Y	0.0246667	0.975333
SB279407015	human	ST297	B1	Y	0.0255333	0.974467
SB278790714	human	ST1610	B1	Y	0.0256	0.9744
SB2713434073	human	ST120	B1	Y	0.0256667	0.974333
SB279407228	human	ST491	B2	Y	0.0267333	0.973267
SB279407024	human	ST1034	D	Y	0.0268	0.9732
SB278344975	human	ST5506	B1	Y	0.0269333	0.973067
SB2713433628	human	ST189	A	Y	0.027	0.973
SB279407012	human	ST453	B1	Y	0.0276667	0.972333
SB279407134	human	ST753	E	Y	0.0284667	0.971533
SB278344569	human	ST69	D	Y	0.0292	0.9708
SB278344472	human	ST678	B1	Y	0.0298667	0.970133
SB2710445626	human	ST156	B1	Y	0.0303333	0.969667
SB279407794	human	ST17004	B1	Y	0.0304	0.9696
SB2710445858	human	ST372	B2	Y	0.0308	0.9692
SB278344866	human	ST106	D	Y	0.0309333	0.969067
SB2713434418	human	ST58	B1	Y	0.0314667	0.968533
SB279407135	human	ST88	C	Y	0.0321333	0.967867
SB279407331	human	ST88	C	Y	0.0322	0.9678
SB279407811	human	ST1304	B1	Y	0.0323333	0.967667
SB278790491	human	ST95	B2	Y	0.0326	0.9674
SB279407066	human	ST1196	B1	Y	0.0328667	0.967133
SB2710445637	human	ST6021	B1	Y	0.0332	0.9668
SB279407020	human	ST349	D	Y	0.0336	0.9664
SB279407311	human	ST16960	B1	Y	0.0342667	0.965733
SB279407312	human	ST1148	B1	Y	0.0343333	0.965667
SB2710445618	human	ST2722	B1	Y	0.0346667	0.965333
SB279407243	human	ST10955	B1	Y	0.0348	0.9652
SB278790777	human	ST58	B1	Y	0.0348667	0.965133
SB278791708	human	ST58	B1	Y	0.0348667	0.965133
SB278790361	human	ST58	B1	Y	0.0350667	0.964933
SB279407768	human	ST17008	B1	Y	0.0354	0.9646
SB278344465	human	ST2163	B1	Y	0.0356	0.9644
SB279407191	human	ST58	B1	Y	0.0362	0.9638
SB278344977	human	ST58	B1	Y	0.0364667	0.963533
SB278790397	human	ST95	B2	Y	0.0385333	0.961467
SB279407809	human	ST7125	cryptic	Y	0.0405333	0.959467
SB2710446099	human	ST117	G	Y	0.0416	0.9584
SB278790917	human	ST349	D	Y	0.0416	0.9584
SB279406779	human	ST69	D	Y	0.0419333	0.958067
SB278344818	human	ST410	C	Y	0.0427333	0.957267
SB278790921	human	ST537	B2	Y	0.0433333	0.956667
SB2713434078	human	ST69	D	Y	0.0435333	0.956467
SB278790513	human	ST95	B2	Y	0.046	0.954
SB278344830	human	ST95	B2	Y	0.0468667	0.953133
SB278790447	human	ST95	B2	Y	0.0472667	0.952733
SB2710446105	human	ST388	B1	Y	0.0504	0.9496
SB278790246	human	ST328	B1	Y	0.0508667	0.949133
SB2710445692	human	ST155	B1	Y	0.0516	0.9484
SB278344791	human	ST484	A	Y	0.0550667	0.944933
SB2711672888	human	ST93	A	Y	0.0566	0.9434
SB279407112	human	ST3057	E	Y	0.0571333	0.942867
SB279408926	human	ST676	B2	Y	0.0574	0.9426
SB278790756	human	ST106	D	Y	0.0588667	0.941133
SB2713433500	human	ST428	B2	Y	0.0589333	0.941067
SB2710445035	human	ST38	D	Y	0.0602667	0.939733
SB278344940	human	ST216	A	Y	0.0607333	0.939267
SB279407048	human	ST131	B2	Y	0.061	0.939
SB279407076	human	ST69	D	Y	0.0615333	0.938467
SB278344749	human	ST131	B2	Y	0.0616	0.9384
SB2713434047	human	ST394	D	Y	0.0618	0.9382
SB2710445058	human	ST372	B2	Y	0.0618	0.9382
SB2710445102	human	ST349	D	Y	0.0620667	0.937933
SB279407087	human	ST2186	B1	Y	0.0623333	0.937667
SB2711672613	human	ST106	D	Y	0.0633333	0.936667
SB2711672612	human	ST69	D	Y	0.0643333	0.935667
SB2710446060	human	ST1131	E	Y	0.0648	0.9352
SB279406916	human	ST2973	A	Y	0.0650667	0.934933
SB278790519	human	ST38	D	Y	0.0658667	0.934133
SB278790492	human	ST106	D	Y	0.066	0.934
SB278344736	human	ST10	A	Y	0.0666667	0.933333
SB278344844	human	ST10	A	Y	0.0848667	0.915133
SB279407430	human	ST14346	F	Y	0.0886667	0.911333
SB278344850	human	ST2585	D	Y	0.0901333	0.909867
SB2710445577	human	ST9505	B2	Y	0.0903333	0.909667
SB278790768	human	ST224	B1	Y	0.0907333	0.909267
SB2710446078	human	ST420	B2	Y	0.0918667	0.908133
SB278791084	human	ST569	B2	Y	0.0922667	0.907733
SB279407074	human	ST189	A	Y	0.0925333	0.907467
SB2710445588	human	ST420	U	Y	0.0927333	0.907267
SB2713434075	human	ST744	A	Y	0.0927333	0.907267
SB279406714	human	ST1722	F	Y	0.0928667	0.907133
SB279407463	human	ST38	D	Y	0.0930667	0.906933
SB279407416	human	ST1236	B2	Y	0.0934	0.9066
SB278344955	human	ST420	U	Y	0.0934667	0.906533
SB278344909	human	ST10933	cryptic	Y	0.0937333	0.906267
SB278344734	human	ST181	A	Y	0.0940667	0.905933
SB278344653	human	ST349	D	Y	0.0942	0.9058
SB2710445037	human	ST95	B2	Y	0.0942667	0.905733
SB278790668	human	ST95	B2	Y	0.0948667	0.905133
SB278790737	human	ST10	A	Y	0.0952	0.9048
SB278790387	human	ST10	A	Y	0.0952667	0.904733
SB2710446113	human	ST83	B2	Y	0.0953333	0.904667
SB278790558	human	ST38	D	Y	0.0954667	0.904533
SB278344655	human	ST2562	cryptic	Y	0.0955333	0.904467
SB278790366	human	ST420	U	Y	0.0956	0.9044
SB278790449	human	ST394	EC_control_fail	Y	0.0956667	0.904333
SB279407177	human	ST10	A	Y	0.0958	0.9042
SB278344901	human	ST349	D	Y	0.0966	0.9034
SB279407781	human	ST8184	B2	Y	0.0973333	0.902667
SB2710445054	human	ST738	G	Y	0.0973333	0.902667
SB279407216	human	ST349	D	Y	0.0976	0.9024
SB278790883	human	ST46	A	Y	0.0978667	0.902133
SB279406710	human	ST1722	F	Y	0.099	0.901
SB278790547	human	ST636	B2	Y	0.100067	0.899933
SB279407397	human	ST131	B2	Y	0.100067	0.899933
SB279407379	human	ST10	A	Y	0.100867	0.899133
SB278790552	human	ST1119	F	Y	0.101867	0.898133
SB278344941	human	ST10931	D	Y	0.104067	0.895933
SB278344999	human	ST95	B2	Y	0.104867	0.895133
SB278344626	human	ST210	B1	Y	0.1056	0.8944
SB2713433468	human	ST224	B1	Y	0.108267	0.891733
SB2710445074	human	ST95	B2	Y	0.1086	0.8914
SB2710446035	human	ST69	D	Y	0.1228	0.8772
SB278790588	human	ST10249	B2	Y	0.125267	0.874733
SB278790422	human	ST69	D	Y	0.125333	0.874667
SB279407182	human	ST38	D	Y	0.126333	0.873667
SB2711672598	human	ST6858	U/cryptic	Y	0.128067	0.871933
SB2710446003	human	ST349	D	Y	0.128133	0.871867
SB279407766	human	ST1236	B2	Y	0.128333	0.871667
SB2711672882	human	ST7581	D	Y	0.128667	0.871333
SB2710445733	human	ST973	D	Y	0.129067	0.870933
SB278790556	human	ST69	D	Y	0.129067	0.870933
SB278790817	human	ST978	B2	Y	0.129133	0.870867
SB279407107	human	ST1486	A	Y	0.129333	0.870667
SB279407301	human	ST69	D	Y	0.1302	0.8698
SB278790261	human	ST69	D	Y	0.1302	0.8698
SB278790566	human	ST69	D	Y	0.130333	0.869667
SB2711672552	human	ST38	D	Y	0.131333	0.868667
SB278344636	human	ST714	D	Y	0.131533	0.868467
SB279407205	human	ST68	D	Y	0.131733	0.868267
SB2710445007	human	ST6767	B2	Y	0.132867	0.867133
SB2710445739	human	ST69	D	Y	0.135067	0.864933
SB278790905	human	ST88	C	Y	0.1354	0.8646
SB278790651	human	ST95	B2	Y	0.139733	0.860267
SB2710196152	human	ST80	B2	Y	0.146667	0.853333
SB278790410	human	ST69	D	Y	0.148067	0.851933
SB278791664	human	ST706	B2	Y	0.1482	0.8518
SB278344864	human	ST69	D	Y	0.150267	0.849733
SB279407155	human	ST442	B1	Y	0.151	0.849
SB2710445029	human	ST10	A	Y	0.151067	0.848933
SB279407106	human	ST10	A	Y	0.153333	0.846667
SB278790896	human	ST491	B2	Y	0.1608	0.8392
SB2710445017	human	ST95	B2	Y	0.174267	0.825733
SB279406678	human	ST636	B2	Y	0.1748	0.8252
SB2713434481	human	ST144	B2	Y	0.1762	0.8238
SB2710445735	human	ST1406	D	Y	0.178067	0.821933
SB2713433484	human	ST10	A	Y	0.1786	0.8214
SB278790503	human	ST1061	D	Y	0.1786	0.8214
SB279407351	human	ST4735	E	Y	0.1788	0.8212
SB279407200	human	ST420	U	Y	0.178867	0.821133
SB279406934	human	ST569	B2	Y	0.179067	0.820933
SB2710445019	human	ST69	D	Y	0.1792	0.8208
SB278790562	human	ST569	B2	Y	0.180133	0.819867
SB278790830	human	ST372	B2	Y	0.1802	0.8198
SB279407285	human	ST10	A	Y	0.180267	0.819733
SB278344540	human	ST69	D	Y	0.180267	0.819733
SB278790864	human	ST69	D	Y	0.1804	0.8196
SB2710196141	human	ST10	A	Y	0.1808	0.8192
SB279407212	human	ST69	D	Y	0.180867	0.819133
SB2710446085	human	ST349	D	Y	0.180867	0.819133
SB278344689	human	ST7331	A	Y	0.181	0.819
SB278790415	human	ST1415	A	Y	0.181667	0.818333
SB279407211	human	ST8184	B2	Y	0.182	0.818
SB278344797	human	ST10	A	Y	0.1822	0.8178
SB279407207	human	ST58	B1	Y	0.1824	0.8176
SB278790619	human	ST491	B2	Y	0.1826	0.8174
SB2710445589	human	ST978	B2	Y	0.182733	0.817267
SB279407159	human	ST38	D	Y	0.182733	0.817267
SB278791689	human	ST38	D	Y	0.183133	0.816867
SB2710445043	human	ST569	B2	Y	0.183133	0.816867
SB278344739	human	ST10936	D	Y	0.183467	0.816533
SB278344907	human	ST349	D	Y	0.183467	0.816533
SB2710196128	human	ST349	D	Y	0.1836	0.8164
SB278344686	human	ST372	B2	Y	0.183667	0.816333
SB279407129	human	ST5979	E	Y	0.183667	0.816333
SB2711672793	human	ST69	D	Y	0.183733	0.816267
SB2710445732	human	ST10	A	Y	0.183733	0.816267
SB279406882	human	ST393	D	Y	0.1838	0.8162
SB278344725	human	ST744	A	Y	0.183867	0.816133
SB278344870	human	ST38	D	Y	0.184267	0.815733
SB278344972	human	ST69	D	Y	0.1844	0.8156
SB278790296	human	ST569	B2	Y	0.184533	0.815467
SB278790259	human	ST216	A	Y	0.1846	0.8154
SB278790343	human	ST349	D	Y	0.184667	0.815333
SB2710445138	human	ST10936	D	Y	0.185133	0.814867
SB2713434157	human	ST636	B2	Y	0.185267	0.814733
SB2711672599	human	ST70	D	Y	0.1854	0.8146
SB278790644	human	ST744	A	Y	0.1854	0.8146
SB278791103	human	ST372	B2	Y	0.185933	0.814067
SB279407193	human	ST457	F	Y	0.186533	0.813467
SB279407791	human	ST420	B2	Y	0.186733	0.813267
SB278790394	human	ST569	B2	Y	0.186733	0.813267
SB278791081	human	ST569	B2	Y	0.187467	0.812533
SB279407170	human	ST491	B2	Y	0.1936	0.8064
SB278790284	human	ST636	B2	N	0.204267	0.795733
SB279406972	human	ST372	B2	N	0.207267	0.792733
SB278790272	human	ST372	B2	N	0.209867	0.790133
SB278790908	human	ST4713	B2	N	0.21	0.79
SB279407289	human	ST501	G	N	0.210933	0.789067
SB278791091	human	ST4713	B2	N	0.215067	0.784933
SB278344768	human	ST517	B1	N	0.224	0.776
SB2713434067	human	ST349	D	N	0.231467	0.768533
SB2710446108	human	ST141	B2	N	0.2334	0.7666
SB2711672614	human	ST95	B2	N	0.236867	0.763133
SB278790474	human	ST95	B2	N	0.237333	0.762667
SB279406883	human	ST17027	B2	N	0.2412	0.7588
SB2710446128	human	ST607	A	N	0.257533	0.742467
SB2710445614	human	ST538	B2	N	0.272	0.728
SB278344808	human	ST23	C	N	0.286533	0.713467
SB2710445606	human	ST372	B2	N	0.296333	0.703667
SB2710445628	human	ST127	B2	N	0.298333	0.701667
SB278790934	human	ST978	B2	N	0.299533	0.700467
SB279407147	human	ST3018	E	N	0.314467	0.685533
SB278345000	human	ST405	D	N	0.368933	0.631067
SB278344752	human	ST101	B1	N	0.378467	0.621533
SB279407800	human	ST38	D	N	0.392533	0.607467
SB278790267	human	ST963	D	N	0.395867	0.604133
SB2710446056	human	ST10	A	N	0.402533	0.597467
SB279406923	human	ST6669	B2	N	0.404467	0.595533
SB278344873	human	ST349	D	N	0.437733	0.562267
SB279406703	human	ST457	F	N	0.463	0.537
SB2710445966	human	ST457	F	N	0.464267	0.535733
SB278791611	human	ST1722	F	N	0.466667	0.533333
SB278790846	human	ST1643	B2	N	0.475	0.525
SB278344964	human	ST131	B2	N	0.5136	0.4864
SB279406861	human	ST10	A	N	0.523867	0.476133
SB2711672611	human	ST3672	B2	N	0.535	0.465
SB2710445059	human	ST978	B2	N	0.536933	0.463067
SB279407307	human	ST680	B2	N	0.541067	0.458933
SB278344935	human	ST372	B2	N	0.548067	0.451933
SB279408925	human	ST69	D	N	0.552067	0.447933
SB279406881	human	ST38	D	N	0.555867	0.444133
SB2713434066	human	ST2474	B2	N	0.611667	0.388333
SB2713434473	human	ST95	B2	N	0.6136	0.3864
SB2711672884	human	ST95	B2	N	0.614733	0.385267
SB279407265	human	ST95	B2	N	0.614933	0.385067
SB278790635	human	ST95	B2	N	0.615067	0.384933
SB278344858	human	ST95	B2	N	0.616667	0.383333
SB278344503	human	ST2556	B2	N	0.6168	0.3832
SB279407770	human	ST95	B2	N	0.617933	0.382067
SB2710445064	human	ST12510	F	N	0.618933	0.381067
SB278344663	human	ST357	B2	N	0.621867	0.378133
SB279407792	human	ST12948	C	N	0.622867	0.377133
SB2710445656	human	ST1385	B2	N	0.6244	0.3756
SB279406796	human	ST4260	B2	N	0.652733	0.347267
SB2711672621	human	ST8611	B2	N	0.721467	0.278533
SB279407109	human	ST10	A	N	0.722667	0.277333
SB279406843	human	ST95	B2	N	0.7316	0.2684
SB278790676	human	ST38	D	N	0.734	0.266
SB2710445705	human	ST127	B2	N	0.753333	0.246667
SB278790455	human	ST62	F	N	0.757733	0.242267
SB2710445621	human	ST1193	B2	N	0.765733	0.234267
SB279407244	human	ST1193	B2	N	0.766667	0.233333
SB279406914	human	ST69	D	N	0.767933	0.232067
SB279407347	human	ST69	D	N	0.768133	0.231867
SB2711672549	human	ST1193	B2	N	0.769067	0.230933
SB278790561	human	ST69	D	N	0.7706	0.2294
SB278344785	human	ST69	D	N	0.771933	0.228067
SB2711672608	human	ST69	D	N	0.773333	0.226667
SB2710445701	human	ST38	D	N	0.774133	0.225867
SB2710445730	human	ST636	B2	N	0.781333	0.218667
SB2713434148	human	ST372	B2	N	0.7866	0.2134
SB278344716	human	ST69	D	N	0.7868	0.2132
SB279408916	human	ST372	B2	N	0.7876	0.2124
SB278790882	human	ST44	A	N	0.7878	0.2122
SB278790730	human	ST8671	B2	N	0.788333	0.211667
SB278344509	human	ST104	B2	N	0.789533	0.210467
SB2713433570	human	ST372	B2	N	0.790267	0.209733
SB279406912	human	ST372	B2	N	0.791133	0.208867
SB2710445114	human	ST372	B2	N	0.791133	0.208867
SB278790489	human	ST372	B2	N	0.7914	0.2086
SB278344733	human	ST372	B2	N	0.7918	0.2082
SB2710445855	human	ST131	B2	N	0.792133	0.207867
SB2710445038	human	ST38	D	N	0.793067	0.206933
SB278344619	human	ST404	B2	N	0.793667	0.206333
SB279406963	human	ST38	D	N	0.797667	0.202333
SB278790408	human	ST1193	B2	N	0.7984	0.2016
SB278790257	human	ST38	D	N	0.798533	0.201467
SB278790673	human	ST1193	B2	N	0.799	0.201
SB279407143	human	ST4713	B2	N	0.8002	0.1998
SB278344962	human	ST38	D	N	0.801267	0.198733
SB2713434361	human	ST38	D	N	0.8034	0.1966
SB278790838	human	ST73	B2	N	0.804467	0.195533
SB278344753	human	ST38	D	N	0.804533	0.195467
SB278344603	human	ST38	D	N	0.807533	0.192467
SB278790340	human	ST95	B2	N	0.818533	0.181467
SB2713434056	human	ST1585	A	N	0.831133	0.168867
SB278790520	human	ST405	D	N	0.853667	0.146333
SB2710445117	human	ST59	F	N	0.8546	0.1454
SB278344616	human	ST676	B2	N	0.8562	0.1438
SB279406816	human	ST8125	A	N	0.857333	0.142667
SB278344776	human	ST10929	A	N	0.857733	0.142267
SB278344679	human	ST69	D	N	0.858267	0.141733
SB2710445981	human	ST405	D	N	0.859133	0.140867
SB279407322	human	ST34	A	N	0.860733	0.139267
SB2710445970	human	ST28	B2	N	0.861067	0.138933
SB2710445149	human	ST6655	D	N	0.8616	0.1384
SB2710445587	human	ST2554	B2	N	0.862267	0.137733
SB279406682	human	ST28	B2	N	0.8624	0.1376
SB2710445632	human	ST2538	D	N	0.862533	0.137467
SB278790863	human	ST6323	B2	N	0.862667	0.137333
SB2710446102	human	ST2211	A	N	0.8628	0.1372
SB2713434305	human	ST10929	A	N	0.864533	0.135467
SB2713434365	human	ST95	B2	N	0.8676	0.1324
SB2710445715	human	ST372	B2	N	0.872467	0.127533
SB2711672583	human	ST372	B2	N	0.8776	0.1224
SB2711672542	human	ST372	B2	N	0.878	0.122
SB278790657	human	ST73	B2	N	0.879133	0.120867
SB278344801	human	ST4087	B1	N	0.8794	0.1206
SB279407771	human	ST80	B2	N	0.879733	0.120267
SB279407466	human	ST372	B2	N	0.879933	0.120067
SB2710445009	human	ST6630	F	N	0.881	0.119
SB2710445608	human	ST17019	B2	N	0.881933	0.118067
SB2710445984	human	ST2015	B2	N	0.882933	0.117067
SB278344579	human	ST80	B2	N	0.8836	0.1164
SB2710445687	human	ST127	B2	N	0.8838	0.1162
SB278790585	human	ST80	B2	N	0.883867	0.116133
SB279407007	human	ST491	B2	N	0.883933	0.116067
SB278791722	human	ST2015	B2	N	0.884067	0.115933
SB279407321	human	ST73	B2	N	0.884267	0.115733
SB278791686	human	ST73	B2	N	0.884667	0.115333
SB279407451	human	ST73	B2	N	0.885467	0.114533
SB279406880	human	ST131	B2	N	0.885533	0.114467
SB2710445983	human	ST12	B2	N	0.8898	0.1102
SB2710196302	human	ST38	D	N	0.8924	0.1076
SB279406867	human	ST131	B2	N	0.893	0.107
SB278790308	human	ST131	B2	N	0.894467	0.105533
SB278790434	human	ST131	B2	N	0.896467	0.103533
SB278344528	human	ST131	B2	N	0.896667	0.103333
SB278790331	human	ST676	B2	N	0.896733	0.103267
SB2713433640	human	ST104	B2	N	0.898067	0.101933
SB278790421	human	ST131	B2	N	0.899	0.101
SB2713433576	human	ST131	B2	N	0.899333	0.100667
SB279407315	human	ST95	B2	N	0.8994	0.1006
SB2713433616	human	ST69	D	N	0.900667	0.0993333
SB2711672585	human	ST131	B2	N	0.901133	0.0988667
SB278344772	human	ST95	B2	N	0.9014	0.0986
SB2710446001	human	ST372	B2	N	0.903533	0.0964667
SB2713434154	human	ST372	B2	N	0.906333	0.0936667
SB279407055	human	ST6826	A	N	0.906933	0.0930667
SB278344712	human	ST127	B2	N	0.911733	0.0882667
SB278790720	human	ST38	D	N	0.912933	0.0870667
SB278344803	human	ST6599	D	N	0.913133	0.0868667
SB278790244	human	ST6082	A	N	0.914933	0.0850667
SB2713433489	human	ST38	D	N	0.9164	0.0836
SB2713434357	human	ST127	B2	N	0.917867	0.0821333
SB2710445690	human	ST69	D	N	0.920933	0.0790667
SB2713433548	human	ST10	A	N	0.929267	0.0707333
SB2710446026	human	ST95	B2	N	0.9308	0.0692
SB278344943	human	ST10	A	N	0.931	0.069
SB279406952	human	ST10	A	N	0.931533	0.0684667
SB2710445055	human	ST69	D	N	0.931933	0.0680667
SB278790744	human	ST963	D	N	0.932333	0.0676667
SB2710196309	human	ST2558	B2	N	0.9338	0.0662
SB279407410	human	ST420	B2	N	0.934533	0.0654667
SB278790298	human	ST963	D	N	0.935533	0.0644667
SB279407021	human	ST1193	B2	N	0.9372	0.0628
SB279407198	human	ST10	A	N	0.938667	0.0613333
SB279406689	human	ST69	D	N	0.9404	0.0596
SB279407431	human	ST2227	B2	N	0.940467	0.0595333
SB278790904	human	ST127	B2	N	0.941067	0.0589333
SB2710445664	human	ST372	B2	N	0.941133	0.0588667
SB2710445090	human	ST73	B2	N	0.941133	0.0588667
SB279407145	human	ST73	B2	N	0.941467	0.0585333
SB278790823	human	ST73	B2	N	0.941667	0.0583333
SB278790614	human	ST16976	B2	N	0.942133	0.0578667
SB278344651	human	ST2015	B2	N	0.9422	0.0578
SB279407469	human	ST2015	B2	N	0.9422	0.0578
SB278791678	human	ST16983	B2	N	0.9422	0.0578
SB279407773	human	ST73	B2	N	0.942267	0.0577333
SB2711672573	human	ST131	B2	N	0.942267	0.0577333
SB2710445004	human	ST131	B2	N	0.942267	0.0577333
SB278791101	human	ST127	B2	N	0.9424	0.0576
SB2713434456	human	ST73	B2	N	0.942467	0.0575333
SB2710196093	human	ST83	B2	N	0.942533	0.0574667
SB278790367	human	ST2015	B2	N	0.9426	0.0574
SB278344724	human	ST2015	B2	N	0.942733	0.0572667
SB2710445720	human	ST1618	B2	N	0.9428	0.0572
SB2711672878	human	ST59	U/cryptic	N	0.943067	0.0569333
SB279406974	human	ST16983	B2	N	0.943133	0.0568667
SB279407214	human	ST127	B2	N	0.943133	0.0568667
SB278344518	human	ST127	B2	N	0.943133	0.0568667
SB2710445665	human	ST127	B2	N	0.9432	0.0568
SB278344532	human	ST73	B2	N	0.943467	0.0565333
SB2710196154	human	ST127	B2	N	0.9436	0.0564
SB278790512	human	ST2015	B2	N	0.943667	0.0563333
SB2710196118	human	ST80	B2	N	0.943733	0.0562667
SB278791113	human	ST1262	B2	N	0.943733	0.0562667
SB278344570	human	ST73	B2	N	0.9438	0.0562
SB279407275	human	ST73	B2	N	0.943933	0.0560667
SB2710196123	human	ST73	B2	N	0.943933	0.0560667
SB278344825	human	ST1262	B2	N	0.943933	0.0560667
SB2710445969	human	ST69	D	N	0.943933	0.0560667
SB279406734	human	ST73	B2	N	0.944067	0.0559333
SB279407443	human	ST73	B2	N	0.944067	0.0559333
SB278790360	human	ST131	B2	N	0.944067	0.0559333
SB2713434174	human	ST73	B2	N	0.944133	0.0558667
SB2713433615	human	ST73	B2	N	0.9442	0.0558
SB278344489	human	ST127	B2	N	0.9442	0.0558
SB279408904	human	ST73	B2	N	0.944267	0.0557333
SB279407114	human	ST73	B2	N	0.944333	0.0556667
SB278790391	human	ST1262	B2	N	0.944333	0.0556667
SB279408893	human	ST131	B2	N	0.9444	0.0556
SB278344698	human	ST73	B2	N	0.944467	0.0555333
SB278790446	human	ST681	B2	N	0.944467	0.0555333
SB2713434081	human	ST681	B2	N	0.944467	0.0555333
SB278790920	human	ST73	B2	N	0.944467	0.0555333
SB278790640	human	ST80	B2	N	0.944467	0.0555333
SB2713434479	human	ST681	B2	N	0.944733	0.0552667
SB278790757	human	ST1262	B2	N	0.944733	0.0552667
SB278791640	human	ST2015	B2	N	0.944733	0.0552667
SB2713433558	human	ST1154	B2	N	0.944933	0.0550667
SB2710446053	human	ST73	B2	N	0.945	0.055
SB2710196140	human	ST372	B2	N	0.945067	0.0549333
SB279407349	human	ST131	B2	N	0.945133	0.0548667
SB278344730	human	ST73	B2	N	0.9452	0.0548
SB279408930	human	ST372	B2	N	0.945467	0.0545333
SB2713433638	human	ST73	B2	N	0.945533	0.0544667
SB279407124	human	ST127	B2	N	0.9456	0.0544
SB278790499	human	ST73	B2	N	0.9458	0.0542
SB2710445121	human	ST1262	B2	N	0.946067	0.0539333
SB2710196321	human	ST420	U	N	0.946133	0.0538667
SB2713434362	human	ST73	B2	N	0.946133	0.0538667
SB2710445008	human	ST12159	B2	N	0.9464	0.0536
SB278344710	human	ST83	B2	N	0.946467	0.0535333
SB279407357	human	ST80	B2	N	0.946533	0.0534667
SB2710196119	human	ST73	B2	N	0.946667	0.0533333
SB278790456	human	ST127	B2	N	0.946867	0.0531333
SB2713433605	human	ST2015	B2	N	0.947	0.053
SB278790539	human	ST224	B1	N	0.947133	0.0528667
SB279408920	human	ST131	B2	N	0.9472	0.0528
SB2710196147	human	ST73	B2	N	0.9472	0.0528
SB2710196155	human	ST127	B2	N	0.9474	0.0526
SB278790293	human	ST73	B2	N	0.947467	0.0525333
SB2713433473	human	ST69	D	N	0.947667	0.0523333
SB279407762	human	ST12	B2	N	0.949733	0.0502667
SB278344951	human	ST998	B2	N	0.950533	0.0494667
SB2713433526	human	ST127	B2	N	0.951067	0.0489333
SB279406893	human	ST69	D	N	0.955333	0.0446667
SB2710445942	human	ST95	B2	N	0.956267	0.0437333
SB2710445634	human	ST69	D	N	0.9588	0.0412
SB278344939	human	ST420	U	N	0.959733	0.0402667
SB279407017	human	ST420	U	N	0.959933	0.0400667
SB278790866	human	ST17039	U	N	0.960067	0.0399333
SB279407389	human	ST420	B2	N	0.960467	0.0395333
SB278344793	human	ST420	B2	N	0.961333	0.0386667
SB2710445379	human	ST420	U	N	0.961667	0.0383333
SB2710196095	human	ST420	U	N	0.961933	0.0380667
SB278790750	human	ST420	U	N	0.9622	0.0378
SB278791699	human	ST420	U	N	0.9626	0.0374
SB278344937	human	ST420	B2	N	0.963067	0.0369333
SB2710445635	human	ST420	U	N	0.9634	0.0366
SB2710445568	human	ST569	B2	N	0.9636	0.0364
SB279408923	human	ST420	U	N	0.963733	0.0362667
SB278790301	human	ST17035	B2	N	0.963867	0.0361333
SB279407358	human	ST11091	B2	N	0.964	0.036
SB278344544	human	ST127	B2	N	0.964	0.036
SB2711672624	human	ST127	B2	N	0.964067	0.0359333
SB278790649	human	ST420	B2	N	0.964133	0.0358667
SB2711672755	human	ST420	U	N	0.964333	0.0356667
SB279407293	human	ST73	B2	N	0.965	0.035
SB2713433646	human	ST420	U	N	0.966067	0.0339333
SB279407060	human	ST141	B2	N	0.9662	0.0338
SB278791110	human	ST394	D	N	0.966333	0.0336667
SB2710445617	human	ST12	B2	N	0.9664	0.0336
SB279407779	human	ST11091	B2	N	0.9664	0.0336
SB279406787	human	ST11091	B2	N	0.966467	0.0335333
SB2710445965	human	ST5575	B2	N	0.966733	0.0332667
SB2713433604	human	ST372	B2	N	0.967133	0.0328667
SB279406775	human	ST127	B2	N	0.968067	0.0319333
SB278791701	human	ST141	B2	N	0.9694	0.0306
SB2710446043	human	ST12	B2	N	0.970533	0.0294667
SB278790681	human	ST10	A	N	0.9706	0.0294
SB278790248	human	ST95	B2	N	0.970733	0.0292667
SB278791697	human	ST131	B2	N	0.972933	0.0270667
SB278790797	human	ST636	B2	N	0.973333	0.0266667
SB278790565	human	ST636	B2	N	0.973667	0.0263333
SB2713433599	human	ST131	B2	N	0.974	0.026
SB2713433529	human	ST68	D	N	0.975067	0.0249333
SB2713434466	human	ST69	D	N	0.975333	0.0246667
SB2710445973	human	ST69	D	N	0.975467	0.0245333
SB279407369	human	ST141	B2	N	0.975933	0.0240667
SB278344546	human	ST141	B2	N	0.976467	0.0235333
SB278790523	human	ST10	A	N	0.976733	0.0232667
SB2713433637	human	ST73	B2	N	0.977067	0.0229333
SB279406834	human	ST69	D	N	0.977533	0.0224667
SB279407081	human	ST69	D	N	0.9776	0.0224
SB278790226	human	ST131	B2	N	0.978333	0.0216667
SB278790943	human	ST404	B2	N	0.978533	0.0214667
SB279407209	human	ST10	A	N	0.979133	0.0208667
SB278791627	human	ST379	F	N	0.979333	0.0206667
SB278791707	human	ST1193	B2	N	0.979533	0.0204667
SB278790769	human	ST349	D	N	0.979933	0.0200667
SB279407371	human	ST73	B2	N	0.9804	0.0196
SB2713433606	human	ST131	B2	N	0.981	0.019
SB278790889	human	ST450	A	N	0.9812	0.0188
SB278790840	human	ST69	D	N	0.981333	0.0186667
SB278790655	human	ST420	B2	N	0.9816	0.0184
SB278344586	human	ST10934	D	N	0.981733	0.0182667
SB279407398	human	ST420	B2	N	0.981867	0.0181333
SB279407032	human	ST420	B2	N	0.982067	0.0179333
SB2711672550	human	ST420	U	N	0.982067	0.0179333
SB278344965	human	ST393	D	N	0.982333	0.0176667
SB279408917	human	ST929	B2	N	0.982333	0.0176667
SB278344487	human	ST69	D	N	0.9824	0.0176
SB279407480	human	ST131	B2	N	0.982733	0.0172667
SB279406696	human	ST420	U	N	0.9828	0.0172
SB278790541	human	ST1057	B2	N	0.9828	0.0172
SB2711672547	human	ST69	D	N	0.9832	0.0168
SB2710445056	human	ST978	B2	N	0.9832	0.0168
SB2713433519	human	ST491	B2	N	0.9834	0.0166
SB279407281	human	ST1231	B2	N	0.983533	0.0164667
SB279407468	human	ST69	D	N	0.983733	0.0162667
SB279407266	human	ST141	B2	N	0.984733	0.0152667
SB278790741	human	ST2604	B2	N	0.984867	0.0151333
SB278790592	human	ST73	B2	N	0.985	0.015
SB2711672560	human	ST141	B2	N	0.9852	0.0148
SB279407476	human	ST141	B2	N	0.985333	0.0146667
SB279407435	human	ST127	B2	N	0.9854	0.0146
SB278344833	human	ST127	B2	N	0.985467	0.0145333
SB278345010	human	ST2604	B2	N	0.9856	0.0144
SB279407318	human	ST127	B2	N	0.985667	0.0143333
SB2710445609	human	ST141	B2	N	0.9858	0.0142
SB2713434077	human	ST127	B2	N	0.985867	0.0141333
SB278790518	human	ST141	B2	N	0.985933	0.0140667
SB278790242	human	ST2604	B2	N	0.986067	0.0139333
SB279406797	human	ST2604	B2	N	0.986067	0.0139333
SB278790865	human	ST141	B2	N	0.986067	0.0139333
SB2713434306	human	ST2604	B2	N	0.986133	0.0138667
SB278344718	human	ST127	B2	N	0.986267	0.0137333
SB2710445993	human	ST127	B2	N	0.986333	0.0136667
SB278790498	human	ST127	B2	N	0.986333	0.0136667
SB279407044	human	ST73	B2	N	0.9864	0.0136
SB2710445023	human	ST73	B2	N	0.9864	0.0136
SB2710445088	human	ST998	B2	N	0.986467	0.0135333
SB2710196121	human	ST73	B2	N	0.986467	0.0135333
SB278790380	human	ST10	A	N	0.986533	0.0134667
SB2710446044	human	ST10932	B2	N	0.9866	0.0134
SB279407758	human	ST73	B2	N	0.9866	0.0134
SB2710445629	human	ST141	B2	N	0.9866	0.0134
SB278790747	human	ST16994	B2	N	0.986667	0.0133333
SB279407162	human	ST2604	B2	N	0.986733	0.0132667
SB2711672802	human	ST2604	B2	N	0.986733	0.0132667
SB278790351	human	ST73	B2	N	0.986733	0.0132667
SB2710446071	human	ST73	B2	N	0.9868	0.0132
SB278791658	human	ST73	B2	N	0.9868	0.0132
SB2713433554	human	ST141	B2	N	0.986867	0.0131333
SB2710445579	human	ST12	B2	N	0.986867	0.0131333
SB278790800	human	ST12	B2	N	0.986933	0.0130667
SB278344628	human	ST73	B2	N	0.986933	0.0130667
SB278344475	human	ST73	B2	N	0.987067	0.0129333
SB279407788	human	ST141	B2	N	0.987067	0.0129333
SB2710446090	human	ST131	B2	N	0.987133	0.0128667
SB278344947	human	ST141	B2	N	0.9872	0.0128
SB279407102	human	ST141	B2	N	0.9872	0.0128
SB278344527	human	ST127	B2	N	0.9872	0.0128
SB278790251	human	ST141	B2	N	0.987467	0.0125333
SB279407273	human	ST141	B2	N	0.987467	0.0125333
SB278790660	human	ST127	B2	N	0.987533	0.0124667
SB278344468	human	ST141	B2	N	0.9876	0.0124
SB279406836	human	ST73	B2	N	0.9876	0.0124
SB278790295	human	ST141	B2	N	0.9876	0.0124
SB2713434469	human	ST646	B2	N	0.987667	0.0123333
SB2710196081	human	ST131	B2	N	0.987733	0.0122667
SB2711672625	human	ST141	B2	N	0.987733	0.0122667
SB2713433541	human	ST141	B2	N	0.987733	0.0122667
SB279407812	human	ST73	B2	N	0.988	0.012
SB2713434049	human	ST131	B2	N	0.988533	0.0114667
SB279406887	human	ST95	B2	N	0.988667	0.0113333
SB278790710	human	ST127	B2	N	0.988733	0.0112667
SB279407778	human	ST706	B2	N	0.989133	0.0108667
SB278344708	human	ST95	B2	N	0.989267	0.0107333
SB279407313	human	ST12	B2	N	0.990333	0.00966667
SB279407370	human	ST95	B2	N	0.9904	0.0096
SB279407412	human	ST978	B2	N	0.9906	0.0094
SB278791732	human	ST69	D	N	0.991	0.009
SB278790748	human	ST44	A	N	0.991067	0.00893333
SB2710446089	human	ST706	B2	N	0.9912	0.0088
SB279406692	human	ST12	B2	N	0.991267	0.00873333
SB279407808	human	ST978	B2	N	0.991667	0.00833333
SB278790858	human	ST73	B2	N	0.991667	0.00833333
SB2710445078	human	ST421	B2	N	0.992267	0.00773333
SB278344891	human	ST420	B2	N	0.992333	0.00766667
SB279407339	human	ST95	B2	N	0.992533	0.00746667
SB279407432	human	ST141	B2	N	0.992533	0.00746667
SB278790705	human	ST69	D	N	0.992667	0.00733333
SB2711672536	human	ST73	B2	N	0.992733	0.00726667
SB279407189	human	ST10	A	N	0.993067	0.00693333
SB278344672	human	ST131	B2	N	0.993133	0.00686667
SB279407237	human	ST95	B2	N	0.993133	0.00686667
SB279407026	human	ST998	B2	N	0.993133	0.00686667
SB278790404	human	ST127	B2	N	0.993133	0.00686667
SB278790754	human	ST38	D	N	0.9932	0.0068
SB279407297	human	ST69	D	N	0.9932	0.0068
SB2710196149	human	ST38	D	N	0.993267	0.00673333
SB278790658	human	ST141	B2	N	0.993267	0.00673333
SB279408899	human	ST127	B2	N	0.993267	0.00673333
SB278790483	human	ST12	B2	N	0.993333	0.00666667
SB2710446061	human	ST69	D	N	0.993333	0.00666667
SB2713433575	human	ST38	D	N	0.9934	0.0066
SB278344723	human	ST12	B2	N	0.9934	0.0066
SB279407452	human	ST12	B2	N	0.9934	0.0066
SB278790836	human	ST12	B2	N	0.9934	0.0066
SB2710445005	human	ST127	B2	N	0.993467	0.00653333
SB2710445644	human	ST12	B2	N	0.993533	0.00646667
SB278790778	human	ST141	B2	N	0.9936	0.0064
SB2710446019	human	ST16964	B2	N	0.993667	0.00633333
SB279406732	human	ST95	B2	N	0.993667	0.00633333
SB2710445062	human	ST127	B2	N	0.993667	0.00633333
SB2710445137	human	ST131	B2	N	0.993733	0.00626667
SB279407089	human	ST127	B2	N	0.993733	0.00626667
SB2710445151	human	ST38	D	N	0.993733	0.00626667
SB278790569	human	ST127	B2	N	0.993733	0.00626667
SB2711672544	human	ST38	D	N	0.9938	0.0062
SB278344876	human	ST73	B2	N	0.9938	0.0062
SB279407067	human	ST555	B2	N	0.9938	0.0062
SB279407099	human	ST127	B2	N	0.9938	0.0062
SB2713434169	human	ST141	B2	N	0.993867	0.00613333
SB2711672543	human	ST127	B2	N	0.993867	0.00613333
SB278791622	human	ST131	B2	N	0.993933	0.00606667
SB278790462	human	ST38	D	N	0.993933	0.00606667
SB2713434298	human	ST131	B2	N	0.993933	0.00606667
SB278790583	human	ST12	B2	N	0.993933	0.00606667
SB278344899	human	ST127	B2	N	0.994	0.006
SB278790241	human	ST12	B2	N	0.994	0.006
SB278790427	human	ST12	B2	N	0.994	0.006
SB278791621	human	ST11974	B2	N	0.994	0.006
SB278790589	human	ST589	B2	N	0.994067	0.00593333
SB2710445380	human	ST141	B2	N	0.994067	0.00593333
SB279406878	human	ST12	B2	N	0.994067	0.00593333
SB279407122	human	ST141	B2	N	0.994067	0.00593333
SB2710445647	human	ST998	B2	N	0.994133	0.00586667
SB279406782	human	ST127	B2	N	0.994133	0.00586667
SB2713433641	human	ST1193	B2	N	0.994133	0.00586667
SB278790901	human	ST12	B2	N	0.9942	0.0058
SB278791719	human	ST1193	B2	N	0.9942	0.0058
SB278790277	human	ST95	B2	N	0.994267	0.00573333
SB279406844	human	ST998	B2	N	0.994267	0.00573333
SB2710445096	human	ST12	B2	N	0.994267	0.00573333
SB2710446021	human	ST127	B2	N	0.994267	0.00573333
SB278790728	human	ST127	B2	N	0.994267	0.00573333
SB278344685	human	ST127	B2	N	0.994333	0.00566667
SB279407291	human	ST141	B2	N	0.9944	0.0056
SB2713434478	human	ST127	B2	N	0.9944	0.0056
SB279407025	human	ST16982	B2	N	0.994467	0.00553333
SB278790610	human	ST127	B2	N	0.994467	0.00553333
SB279406717	human	ST127	B2	N	0.994467	0.00553333
SB278790648	human	ST141	B2	N	0.994467	0.00553333
SB278790264	human	ST127	B2	N	0.994467	0.00553333
SB279407815	human	ST127	B2	N	0.994533	0.00546667
SB279407005	human	ST127	B2	N	0.994533	0.00546667
SB278790374	human	ST73	B2	N	0.9946	0.0054
SB2710446049	human	ST12	B2	N	0.9946	0.0054
SB2710445092	human	ST1193	B2	N	0.9946	0.0054
SB279407277	human	ST1193	B2	N	0.9946	0.0054
SB278344997	human	ST127	B2	N	0.994667	0.00533333
SB2710445602	human	ST73	B2	N	0.994667	0.00533333
SB279407108	human	ST12	B2	N	0.994667	0.00533333
SB2710446016	human	ST127	B2	N	0.994667	0.00533333
SB2710445691	human	ST38	D	N	0.994733	0.00526667
SB278790274	human	ST998	B2	N	0.994733	0.00526667
SB278790844	human	ST1278	B2	N	0.994733	0.00526667
SB279407447	human	ST73	B2	N	0.994733	0.00526667
SB2710445082	human	ST12	B2	N	0.9948	0.0052
SB2710445118	human	ST127	B2	N	0.994867	0.00513333
SB2713433560	human	ST73	B2	N	0.994867	0.00513333
SB278790443	human	ST636	B2	N	0.994867	0.00513333
SB278790702	human	ST998	B2	N	0.994933	0.00506667
SB278790283	human	ST16979	B2	N	0.995	0.005
SB279406727	human	ST69	D	N	0.995	0.005
SB278790451	human	ST127	B2	N	0.995067	0.00493333
SB2710445738	human	ST12	B2	N	0.995067	0.00493333
SB278790354	human	ST998	B2	N	0.995067	0.00493333
SB278344869	human	ST69	D	N	0.995067	0.00493333
SB279406746	human	ST141	B2	N	0.995133	0.00486667
SB2713433467	human	ST127	B2	N	0.9952	0.0048
SB278790721	human	ST12	B2	N	0.9952	0.0048
SB279407262	human	ST12	B2	N	0.9952	0.0048
SB278790336	human	ST127	B2	N	0.9952	0.0048
SB279407165	human	ST127	B2	N	0.995267	0.00473333
SB278344470	human	ST404	B2	N	0.995267	0.00473333
SB2710445593	human	ST69	D	N	0.995267	0.00473333
SB279407763	human	ST127	B2	N	0.995333	0.00466667
SB279406877	human	ST1193	B2	N	0.995333	0.00466667
SB278791609	human	ST127	B2	N	0.9954	0.0046
SB278790759	human	ST127	B2	N	0.995467	0.00453333
SB278791106	human	ST12	B2	N	0.995467	0.00453333
SB278790543	human	ST127	B2	N	0.995533	0.00446667
SB2710445089	human	ST73	B2	N	0.9956	0.0044
SB279407201	human	ST69	D	N	0.9956	0.0044
SB2710445018	human	ST1193	B2	N	0.9956	0.0044
SB278344520	human	ST12	B2	N	0.995667	0.00433333
SB278790439	human	ST141	B2	N	0.995667	0.00433333
SB278790594	human	ST1193	B2	N	0.995667	0.00433333
SB279407142	human	ST69	D	N	0.995733	0.00426667
SB279407098	human	ST69	D	N	0.9958	0.0042
SB278790230	human	ST80	B2	N	0.995867	0.00413333
SB2710445081	human	ST69	D	N	0.996	0.004
SB2710445144	human	ST131	B2	N	0.996067	0.00393333
SB278791725	human	ST127	B2	N	0.9962	0.0038
SB2713434054	human	ST127	B2	N	0.996267	0.00373333
SB278344571	human	ST1193	B2	N	0.9964	0.0036
SB279407004	human	ST636	B2	N	0.9964	0.0036
SB279407421	human	ST127	B2	N	0.996533	0.00346667
SB2710445584	human	ST1193	B2	N	0.996533	0.00346667
SB278790707	human	ST141	B2	N	0.9966	0.0034
SB278790286	human	ST127	B2	N	0.996667	0.00333333
SB279406855	human	ST69	D	N	0.996667	0.00333333
SB279407063	human	ST127	B2	N	0.9968	0.0032
SB278790839	human	ST69	D	N	0.9968	0.0032
SB2710445727	human	ST73	B2	N	0.996933	0.00306667
SB2710445053	human	ST73	B2	N	0.997	0.003
SB279407148	human	ST73	B2	N	0.997	0.003
SB278344481	human	ST73	B2	N	0.997	0.003
SB2710196085	human	ST131	B2	N	0.997067	0.00293333
SB279406906	human	ST73	B2	N	0.997067	0.00293333
SB278790260	human	ST93	A	N	0.997067	0.00293333
SB278791694	human	ST141	B2	N	0.997133	0.00286667
SB2710196135	human	ST38	D	N	0.997133	0.00286667
SB2710445954	human	ST69	D	N	0.9972	0.0028
SB279407023	human	ST73	B2	N	0.9972	0.0028
SB279407110	human	ST73	B2	N	0.9972	0.0028
SB279407220	human	ST69	D	N	0.997267	0.00273333
SB2711672572	human	ST491	B2	N	0.997333	0.00266667
SB2710445703	human	ST1057	B2	N	0.997333	0.00266667
SB2713434055	human	ST12	B2	N	0.997333	0.00266667
SB2710445648	human	ST404	B2	N	0.997333	0.00266667
SB2713433527	human	ST15354	B2	N	0.9974	0.0026
SB278344971	human	ST73	B2	N	0.9974	0.0026
SB278790818	human	ST73	B2	N	0.9974	0.0026
SB278790813	human	ST69	D	N	0.9974	0.0026
SB2710446054	human	ST69	D	N	0.9974	0.0026
SB279407169	human	ST80	B2	N	0.997467	0.00253333
SB278790850	human	ST59	U/cryptic	N	0.997467	0.00253333
SB2710445095	human	ST73	B2	N	0.997467	0.00253333
SB2710445569	human	ST998	B2	N	0.997533	0.00246667
SB2713434363	human	ST1193	B2	N	0.997667	0.00233333
SB2713434181	human	ST998	B2	N	0.997667	0.00233333
SB279406954	human	ST968	B2	N	0.997733	0.00226667
SB278790469	human	ST421	B2	N	0.9978	0.0022
SB278790765	human	ST73	B2	N	0.997867	0.00213333
SB2713434052	human	ST73	B2	N	0.997867	0.00213333
SB278790458	human	ST131	B2	N	0.997867	0.00213333
SB278344538	human	ST104	B2	N	0.997933	0.00206667
SB278790245	human	ST69	D	N	0.998	0.002
SB279407284	human	ST69	D	N	0.998	0.002
SB2710445133	human	ST1193	B2	N	0.998	0.002
SB278344615	human	ST929	B2	N	0.998067	0.00193333
SB278344583	human	ST131	B2	N	0.998067	0.00193333
SB2710445104	human	ST1859	B2	N	0.998133	0.00186667
SB279407789	human	ST38	D	N	0.998133	0.00186667
SB279408903	human	ST357	B2	N	0.9982	0.0018
SB2710446100	human	ST38	D	N	0.9982	0.0018
SB2710196157	human	ST1193	B2	N	0.9982	0.0018
SB2713434178	human	ST69	D	N	0.9982	0.0018
SB2710445140	human	ST405	D	N	0.998267	0.00173333
SB2711672580	human	ST69	D	N	0.998267	0.00173333
SB279407046	human	ST2076	D	N	0.998333	0.00166667
SB2710445989	human	ST69	D	N	0.998333	0.00166667
SB2710196133	human	ST73	B2	N	0.9984	0.0016
SB279407460	human	ST420	U	N	0.9984	0.0016
SB278791726	human	ST12	B2	N	0.9984	0.0016
SB278791083	human	ST38	D	N	0.9984	0.0016
SB278790554	human	ST69	D	N	0.998467	0.00153333
SB278791634	human	ST10276	D	N	0.998467	0.00153333
SB278790909	human	ST404	B2	N	0.998467	0.00153333
SB278344770	human	ST69	D	N	0.998533	0.00146667
SB2711672616	human	ST73	B2	N	0.998533	0.00146667
SB279407472	human	ST73	B2	N	0.9986	0.0014
SB2710196115	human	ST1193	B2	N	0.9986	0.0014
SB2710445376	human	ST1193	B2	N	0.9986	0.0014
SB278790388	human	ST95	B2	N	0.998667	0.00133333
SB2710196279	human	ST2554	B2	N	0.998667	0.00133333
SB2710446038	human	ST167	A	N	0.998667	0.00133333
SB2713433656	human	ST1193	B2	N	0.998667	0.00133333
SB278790405	human	ST394	D	N	0.998733	0.00126667
SB278790262	human	ST131	B2	N	0.998733	0.00126667
SB278790369	human	ST73	B2	N	0.998733	0.00126667
SB2710445639	human	ST69	D	N	0.998733	0.00126667
SB278790847	human	ST69	D	N	0.998733	0.00126667
SB2710445373	human	ST6826	A	N	0.998733	0.00126667
SB2710445960	human	ST69	D	N	0.998733	0.00126667
SB2710446027	human	ST69	D	N	0.998733	0.00126667
SB278790463	human	ST95	B2	N	0.9988	0.0012
SB279407785	human	ST131	B2	N	0.9988	0.0012
SB278790468	human	ST73	B2	N	0.9988	0.0012
SB279406781	human	ST69	D	N	0.9988	0.0012
SB2710445164	human	ST1193	B2	N	0.9988	0.0012
SB278344978	human	ST73	B2	N	0.998867	0.00113333
SB279406693	human	ST131	B2	N	0.998867	0.00113333
SB2710196332	human	ST69	D	N	0.998867	0.00113333
SB2713434080	human	ST69	D	N	0.998867	0.00113333
SB278344523	human	ST1193	B2	N	0.998867	0.00113333
SB278344657	human	ST6826	A	N	0.998867	0.00113333
SB279406884	human	ST1193	B2	N	0.998867	0.00113333
SB278790371	human	ST421	B2	N	0.998867	0.00113333
SB2710445561	human	ST69	D	N	0.998933	0.00106667
SB279407019	human	ST69	D	N	0.998933	0.00106667
SB2710445714	human	ST127	B2	N	0.998933	0.00106667
SB278790631	human	ST69	D	N	0.998933	0.00106667
SB2710445646	human	ST69	D	N	0.998933	0.00106667
SB2710445087	human	ST1193	B2	N	0.998933	0.00106667
SB279407039	human	ST1193	B2	N	0.998933	0.00106667
SB278790780	human	ST95	B2	N	0.998933	0.00106667
SB2710196090	human	ST1193	B2	N	0.998933	0.00106667
SB279406995	human	ST69	D	N	0.998933	0.00106667
SB279407274	human	ST69	D	N	0.998933	0.00106667
SB279406747	human	ST421	B2	N	0.998933	0.00106667
SB2713434353	human	ST131	B2	N	0.998933	0.00106667
SB2710445100	human	ST69	D	N	0.998933	0.00106667
SB2713434409	human	ST95	B2	N	0.999	0.001
SB2713433470	human	ST131	B2	N	0.999	0.001
SB278790913	human	ST127	B2	N	0.999	0.001
SB278790270	human	ST2554	B2	N	0.999	0.001
SB278344693	human	ST1193	B2	N	0.999	0.001
SB279407783	human	ST69	D	N	0.999	0.001
SB279407230	human	ST1193	B2	N	0.999	0.001
SB278790471	human	ST69	D	N	0.999	0.001
SB2710445863	human	ST73	B2	N	0.999	0.001
SB2710445159	human	ST69	D	N	0.999	0.001
SB278790505	human	ST131	B2	N	0.999	0.001
SB278790919	human	ST1193	B2	N	0.999	0.001
SB279406700	human	ST69	D	N	0.999	0.001
SB2710445046	human	ST14	B2	N	0.999067	0.000933333
SB279407360	human	ST998	B2	N	0.999067	0.000933333
SB2713433555	human	ST998	B2	N	0.999067	0.000933333
SB2710445591	human	ST1193	B2	N	0.999067	0.000933333
SB2710445152	human	ST405	D	N	0.999067	0.000933333
SB2713434410	human	ST73	B2	N	0.999067	0.000933333
SB2710446079	human	ST1193	B2	N	0.999067	0.000933333
SB278790333	human	ST1193	B2	N	0.999067	0.000933333
SB278790454	human	ST1193	B2	N	0.999067	0.000933333
SB278790472	human	ST69	D	N	0.999067	0.000933333
SB278790444	human	ST636	B2	N	0.999067	0.000933333
SB279407392	human	ST95	B2	N	0.999133	0.000866667
SB279407294	human	ST73	B2	N	0.999133	0.000866667
SB278790770	human	ST131	B2	N	0.999133	0.000866667
SB279407816	human	ST1193	B2	N	0.999133	0.000866667
SB278344769	human	ST73	B2	N	0.999133	0.000866667
SB278790357	human	ST1193	B2	N	0.999133	0.000866667
SB279407365	human	ST1193	B2	N	0.999133	0.000866667
SB2713433639	human	ST420	U	N	0.999133	0.000866667
SB279406895	human	ST69	D	N	0.999133	0.000866667
SB278790907	human	ST1193	B2	N	0.999133	0.000866667
SB278790376	human	ST69	D	N	0.999133	0.000866667
SB2713433627	human	ST421	B2	N	0.999133	0.000866667
SB2710445150	human	ST131	B2	N	0.999133	0.000866667
SB278344536	human	ST357	B2	N	0.9992	0.0008
SB2710445603	human	ST73	B2	N	0.9992	0.0008
SB2710445967	human	ST69	D	N	0.9992	0.0008
SB279407140	human	ST131	B2	N	0.9992	0.0008
SB2710445742	human	ST1193	B2	N	0.9992	0.0008
SB278790642	human	ST131	B2	N	0.9992	0.0008
SB2713433592	human	ST998	B2	N	0.9992	0.0008
SB2713434165	human	ST73	B2	N	0.9992	0.0008
SB279407474	human	ST69	D	N	0.9992	0.0008
SB2710196348	human	ST404	B2	N	0.9992	0.0008
SB279407229	human	ST405	D	N	0.9992	0.0008
SB279407103	human	ST69	D	N	0.9992	0.0008
SB279407088	human	ST12	B2	N	0.9992	0.0008
SB2710445627	human	ST1193	B2	N	0.9992	0.0008
SB2713434425	human	ST69	D	N	0.999267	0.000733333
SB2710446126	human	ST131	B2	N	0.999267	0.000733333
SB2710446051	human	ST62	F	N	0.999267	0.000733333
SB278790808	human	ST131	B2	N	0.999267	0.000733333
SB279406691	human	ST131	B2	N	0.999267	0.000733333
SB279408901	human	ST1193	B2	N	0.999267	0.000733333
SB2710196091	human	ST131	B2	N	0.999267	0.000733333
SB279406764	human	ST69	D	N	0.999267	0.000733333
SB279407821	human	ST69	D	N	0.999267	0.000733333
SB278344648	human	ST998	B2	N	0.999267	0.000733333
SB279406713	human	ST14	B2	N	0.999267	0.000733333
SB278791089	human	ST131	B2	N	0.999267	0.000733333
SB2711672605	human	ST73	B2	N	0.999267	0.000733333
SB279407459	human	ST69	D	N	0.999267	0.000733333
SB279406708	human	ST69	D	N	0.999267	0.000733333
SB278790824	human	ST69	D	N	0.999267	0.000733333
SB278790555	human	ST69	D	N	0.999267	0.000733333
SB279406898	human	ST131	B2	N	0.999333	0.000666667
SB2710446127	human	ST127	B2	N	0.999333	0.000666667
SB278790802	human	ST69	D	N	0.999333	0.000666667
SB278790414	human	ST95	B2	N	0.999333	0.000666667
SB278344508	human	ST2554	B2	N	0.999333	0.000666667
SB2711672597	human	ST1193	B2	N	0.999333	0.000666667
SB2713433503	human	ST69	D	N	0.999333	0.000666667
SB2710445729	human	ST1193	B2	N	0.999333	0.000666667
SB279406774	human	ST648	F	N	0.999333	0.000666667
SB2713433551	human	ST131	B2	N	0.999333	0.000666667
SB278344522	human	ST73	B2	N	0.999333	0.000666667
SB279407425	human	ST998	B2	N	0.999333	0.000666667
SB2710445630	human	ST1193	B2	N	0.999333	0.000666667
SB2713434471	human	ST69	D	N	0.999333	0.000666667
SB2710445558	human	ST69	D	N	0.999333	0.000666667
SB278791700	human	ST1193	B2	N	0.999333	0.000666667
SB279407104	human	ST1193	B2	N	0.999333	0.000666667
SB279406741	human	ST131	B2	N	0.999333	0.000666667
SB2713433653	human	ST127	B2	N	0.999333	0.000666667
SB278790735	human	ST73	B2	N	0.999333	0.000666667
SB278790749	human	ST131	B2	N	0.9994	0.0006
SB2713433532	human	ST73	B2	N	0.9994	0.0006
SB278791615	human	ST131	B2	N	0.9994	0.0006
SB2710445067	human	ST73	B2	N	0.9994	0.0006
SB2710445051	human	ST1193	B2	N	0.9994	0.0006
SB2713434065	human	ST95	B2	N	0.9994	0.0006
SB2713433481	human	ST73	B2	N	0.9994	0.0006
SB2713434140	human	ST69	D	N	0.9994	0.0006
SB2710445052	human	ST1193	B2	N	0.9994	0.0006
SB278344953	human	ST93	A	N	0.9994	0.0006
SB278790531	human	ST131	B2	N	0.9994	0.0006
SB2713434160	human	ST127	B2	N	0.9994	0.0006
SB2713433486	human	ST69	D	N	0.9994	0.0006
SB278790450	human	ST69	D	N	0.9994	0.0006
SB2710445571	human	ST69	D	N	0.9994	0.0006
SB2710445704	human	ST1193	B2	N	0.9994	0.0006
SB278790819	human	ST16991	F	N	0.9994	0.0006
SB2713434043	human	ST131	B2	N	0.9994	0.0006
SB278791736	human	ST69	D	N	0.9994	0.0006
SB279407317	human	ST73	B2	N	0.999467	0.000533333
SB2710445044	human	ST420	B2	N	0.999467	0.000533333
SB278344731	human	ST10	A	N	0.999467	0.000533333
SB279406795	human	ST69	D	N	0.999467	0.000533333
SB279407756	human	ST648	F	N	0.999467	0.000533333
SB2713433492	human	ST141	B2	N	0.999467	0.000533333
SB2710445085	human	ST69	D	N	0.999467	0.000533333
SB278344529	human	ST963	D	N	0.999467	0.000533333
SB278344695	human	ST420	U	N	0.999467	0.000533333
SB279407802	human	ST69	D	N	0.999467	0.000533333
SB278344517	human	ST69	D	N	0.999467	0.000533333
SB278790490	human	ST34	A	N	0.999467	0.000533333
SB278344684	human	ST1193	B2	N	0.999467	0.000533333
SB279406760	human	ST69	D	N	0.999467	0.000533333
SB278790551	human	ST69	D	N	0.999467	0.000533333
SB2710445026	human	ST131	B2	N	0.999467	0.000533333
SB278790252	human	ST420	B2	N	0.999467	0.000533333
SB278790939	human	ST127	B2	N	0.999467	0.000533333
SB279406924	human	ST421	B2	N	0.999467	0.000533333
SB279407180	human	ST1193	B2	N	0.999467	0.000533333
SB2713434467	human	ST73	B2	N	0.999467	0.000533333
SB278344796	human	ST95	B2	N	0.999467	0.000533333
SB279406951	human	ST8671	B2	N	0.999467	0.000533333
SB279407764	human	ST69	D	N	0.999467	0.000533333
SB279406778	human	ST73	B2	N	0.999467	0.000533333
SB278791107	human	ST127	B2	N	0.999467	0.000533333
SB279407213	human	ST127	B2	N	0.999467	0.000533333
SB278790806	human	ST69	D	N	0.999467	0.000533333
SB278344608	human	ST131	B2	N	0.999467	0.000533333
SB2713433494	human	ST12	B2	N	0.999467	0.000533333
SB278790670	human	ST73	B2	N	0.999533	0.000466667
SB279408924	human	ST95	B2	N	0.999533	0.000466667
SB2710446092	human	ST998	B2	N	0.999533	0.000466667
SB2710445968	human	ST131	B2	N	0.999533	0.000466667
SB2710445737	human	ST73	B2	N	0.999533	0.000466667
SB2710446068	human	ST421	B2	N	0.999533	0.000466667
SB2710196137	human	ST131	B2	N	0.999533	0.000466667
SB2710446122	human	ST131	B2	N	0.999533	0.000466667
SB278790783	human	ST131	B2	N	0.999533	0.000466667
SB278344671	human	ST34	A	N	0.999533	0.000466667
SB278344581	human	ST73	B2	N	0.999533	0.000466667
SB279406827	human	ST73	B2	N	0.999533	0.000466667
SB2710445566	human	ST4713	B2	N	0.999533	0.000466667
SB279407373	human	ST69	D	N	0.999533	0.000466667
SB278344687	human	ST131	B2	N	0.999533	0.000466667
SB279406980	human	ST167	A	N	0.999533	0.000466667
SB278790375	human	ST73	B2	N	0.999533	0.000466667
SB2713434175	human	ST10	A	N	0.999533	0.000466667
SB279407224	human	ST144	B2	N	0.999533	0.000466667
SB278344524	human	ST95	B2	N	0.999533	0.000466667
SB278790740	human	ST95	B2	N	0.999533	0.000466667
SB279407196	human	ST394	D	N	0.999533	0.000466667
SB278790240	human	ST131	B2	N	0.999533	0.000466667
SB279406688	human	ST73	B2	N	0.999533	0.000466667
SB279406988	human	ST127	B2	N	0.999533	0.000466667
SB278344946	human	ST95	B2	N	0.999533	0.000466667
SB279408922	human	ST69	D	N	0.999533	0.000466667
SB278790377	human	ST73	B2	N	0.999533	0.000466667
SB279407157	human	ST73	B2	N	0.999533	0.000466667
SB2710445032	human	ST93	A	N	0.9996	0.0004
SB2710445586	human	ST1193	B2	N	0.9996	0.0004
SB2713433569	human	ST131	B2	N	0.9996	0.0004
SB2711672581	human	ST69	D	N	0.9996	0.0004
SB278344600	human	ST93	A	N	0.9996	0.0004
SB279406683	human	ST69	D	N	0.9996	0.0004
SB2713434177	human	ST127	B2	N	0.9996	0.0004
SB278344602	human	ST998	B2	N	0.9996	0.0004
SB278791710	human	ST73	B2	N	0.9996	0.0004
SB2710445567	human	ST95	B2	N	0.9996	0.0004
SB2710445680	human	ST127	B2	N	0.9996	0.0004
SB278791095	human	ST1604	B2	N	0.9996	0.0004
SB278790341	human	ST73	B2	N	0.9996	0.0004
SB279406965	human	ST357	B2	N	0.9996	0.0004
SB278790811	human	ST73	B2	N	0.9996	0.0004
SB279406886	human	ST131	B2	N	0.9996	0.0004
SB278790922	human	ST393	D	N	0.9996	0.0004
SB278344486	human	ST73	B2	N	0.9996	0.0004
SB278790349	human	ST131	B2	N	0.9996	0.0004
SB278791713	human	ST69	D	N	0.9996	0.0004
SB278790809	human	ST69	D	N	0.9996	0.0004
SB278344587	human	ST127	B2	N	0.9996	0.0004
SB279406845	human	ST69	D	N	0.9996	0.0004
SB2710445961	human	ST1193	B2	N	0.9996	0.0004
SB279407470	human	ST3877	A	N	0.9996	0.0004
SB2713434173	human	ST10	A	N	0.9996	0.0004
SB278344979	human	ST69	D	N	0.9996	0.0004
SB279407073	human	ST131	B2	N	0.9996	0.0004
SB2711672561	human	ST73	B2	N	0.9996	0.0004
SB278344506	human	ST127	B2	N	0.9996	0.0004
SB2710445649	human	ST95	B2	N	0.9996	0.0004
SB279406842	human	ST131	B2	N	0.9996	0.0004
SB279406889	human	ST73	B2	N	0.999667	0.000333333
SB278790545	human	ST73	B2	N	0.999667	0.000333333
SB279406956	human	ST73	B2	N	0.999667	0.000333333
SB279407009	human	ST69	D	N	0.999667	0.000333333
SB278345009	human	ST73	B2	N	0.999667	0.000333333
SB2710445039	human	ST69	D	N	0.999667	0.000333333
SB278790263	human	ST73	B2	N	0.999667	0.000333333
SB279406701	human	ST73	B2	N	0.999667	0.000333333
SB2713434166	human	ST127	B2	N	0.999667	0.000333333
SB2713434086	human	ST69	D	N	0.999667	0.000333333
SB278791080	human	ST73	B2	N	0.999667	0.000333333
SB279407206	human	ST62	F	N	0.999667	0.000333333
SB279407439	human	ST73	B2	N	0.999667	0.000333333
SB279408913	human	ST131	B2	N	0.999667	0.000333333
SB278344516	human	ST131	B2	N	0.999667	0.000333333
SB2711672887	human	ST12510	F	N	0.999667	0.000333333
SB278790250	human	ST10	A	N	0.999667	0.000333333
SB279406830	human	ST73	B2	N	0.999667	0.000333333
SB279407223	human	ST131	B2	N	0.999667	0.000333333
SB2711672539	human	ST131	B2	N	0.999667	0.000333333
SB279407158	human	ST69	D	N	0.999667	0.000333333
SB279407308	human	ST95	B2	N	0.999667	0.000333333
SB278791688	human	ST127	B2	N	0.999667	0.000333333
SB2710196156	human	ST95	B2	N	0.999667	0.000333333
SB278790289	human	ST131	B2	N	0.999667	0.000333333
SB278791629	human	ST127	B2	N	0.999667	0.000333333
SB279407263	human	ST1193	B2	N	0.999667	0.000333333
SB2713433530	human	ST69	D	N	0.999733	0.000266667
SB2713434145	human	ST357	B2	N	0.999733	0.000266667
SB2710445139	human	ST131	B2	N	0.999733	0.000266667
SB2713433525	human	ST73	B2	N	0.999733	0.000266667
SB278790761	human	ST73	B2	N	0.999733	0.000266667
SB278344703	human	ST73	B2	N	0.999733	0.000266667
SB278790795	human	ST131	B2	N	0.999733	0.000266667
SB278790711	human	ST131	B2	N	0.999733	0.000266667
SB278790815	human	ST131	B2	N	0.999733	0.000266667
SB279406920	human	ST131	B2	N	0.999733	0.000266667
SB278790306	human	ST131	B2	N	0.999733	0.000266667
SB2713434087	human	ST131	B2	N	0.999733	0.000266667
SB278790834	human	ST131	B2	N	0.999733	0.000266667
SB278790352	human	ST131	B2	N	0.999733	0.000266667
SB279407195	human	ST73	B2	N	0.999733	0.000266667
SB279406824	human	ST69	D	N	0.999733	0.000266667
SB279406763	human	ST1193	B2	N	0.999733	0.000266667
SB279407095	human	ST131	B2	N	0.999733	0.000266667
SB2713433581	human	ST95	B2	N	0.999733	0.000266667
SB2711672601	human	ST7388	B2	N	0.999733	0.000266667
SB279406978	human	ST131	B2	N	0.999733	0.000266667
SB279407052	human	ST73	B2	N	0.999733	0.000266667
SB279407409	human	ST127	B2	N	0.999733	0.000266667
SB2710445611	human	ST16966	B2	N	0.999733	0.000266667
SB2710446030	human	ST12159	B2	N	0.999733	0.000266667
SB278790890	human	ST131	B2	N	0.999733	0.000266667
SB278790537	human	ST73	B2	N	0.999733	0.000266667
SB278790774	human	ST95	B2	N	0.999733	0.000266667
SB2710445012	human	ST95	B2	N	0.999733	0.000266667
SB2713434144	human	ST131	B2	N	0.999733	0.000266667
SB278790600	human	ST131	B2	N	0.999733	0.000266667
SB279406945	human	ST127	B2	N	0.999733	0.000266667
SB2711672626	human	ST131	B2	N	0.999733	0.000266667
SB278345028	human	ST95	B2	N	0.999733	0.000266667
SB279407428	human	ST12	B2	N	0.999733	0.000266667
SB279407117	human	ST1193	B2	N	0.999733	0.000266667
SB278344660	human	ST420	U	N	0.9998	0.0002
SB278791105	human	ST69	D	N	0.9998	0.0002
SB278344821	human	ST73	B2	N	0.9998	0.0002
SB279407797	human	ST6826	A	N	0.9998	0.0002
SB279407042	human	ST1231	B2	N	0.9998	0.0002
SB2710445086	human	ST69	D	N	0.9998	0.0002
SB279406802	human	ST491	B2	N	0.9998	0.0002
SB278790793	human	ST73	B2	N	0.9998	0.0002
SB279407245	human	ST69	D	N	0.9998	0.0002
SB278790528	human	ST95	B2	N	0.9998	0.0002
SB279407395	human	ST131	B2	N	0.9998	0.0002
SB2713433487	human	ST127	B2	N	0.9998	0.0002
SB279406699	human	ST73	B2	N	0.9998	0.0002
SB278790292	human	ST12	B2	N	0.9998	0.0002
SB279406814	human	ST131	B2	N	0.9998	0.0002
SB279407125	human	ST95	B2	N	0.9998	0.0002
SB2713433480	human	ST95	B2	N	0.9998	0.0002
SB2710445610	human	ST131	B2	N	0.9998	0.0002
SB2713433495	human	ST95	B2	N	0.9998	0.0002
SB278790559	human	ST12	B2	N	0.9998	0.0002
SB278790726	human	ST12	B2	N	0.9998	0.0002
SB278791631	human	ST131	B2	N	0.9998	0.0002
SB278790944	human	ST404	B2	N	0.9998	0.0002
SB278791617	human	ST95	B2	N	0.9998	0.0002
SB278790742	human	ST73	B2	N	0.9998	0.0002
SB2710446121	human	ST127	B2	N	0.9998	0.0002
SB2711672766	human	ST1193	B2	N	0.9998	0.0002
SB279406794	human	ST73	B2	N	0.9998	0.0002
SB2710445065	human	ST1193	B2	N	0.9998	0.0002
SB2710445145	human	ST1193	B2	N	0.9998	0.0002
SB2713433626	human	ST12	B2	N	0.9998	0.0002
SB279406984	human	ST12	B2	N	0.9998	0.0002
SB279406860	human	ST131	B2	N	0.9998	0.0002
SB279407185	human	ST1193	B2	N	0.9998	0.0002
SB279406719	human	ST131	B2	N	0.9998	0.0002
SB278344533	human	ST2604	B2	N	0.9998	0.0002
SB278790307	human	ST1193	B2	N	0.9998	0.0002
SB278790615	human	ST131	B2	N	0.9998	0.0002
SB279407054	human	ST1193	B2	N	0.9998	0.0002
SB279407782	human	ST127	B2	N	0.9998	0.0002
SB278791618	human	ST2604	B2	N	0.9998	0.0002
SB279407267	human	ST69	D	N	0.9998	0.0002
SB279406909	human	ST1193	B2	N	0.9998	0.0002
SB278790680	human	ST69	D	N	0.9998	0.0002
SB2710445111	human	ST131	B2	N	0.999867	0.000133333
SB278344945	human	ST73	B2	N	0.999867	0.000133333
SB279406948	human	ST16988	B2	N	0.999867	0.000133333
SB2713433535	human	ST131	B2	N	0.999867	0.000133333
SB278791715	human	ST73	B2	N	0.999867	0.000133333
SB2713434407	human	ST73	B2	N	0.999867	0.000133333
SB2710445572	human	ST131	B2	N	0.999867	0.000133333
SB278344746	human	ST127	B2	N	0.999867	0.000133333
SB2710446057	human	ST12	B2	N	0.999867	0.000133333
SB2713434350	human	ST95	B2	N	0.999867	0.000133333
SB279408919	human	ST131	B2	N	0.999867	0.000133333
SB278791561	human	ST73	B2	N	0.999867	0.000133333
SB279407013	human	ST131	B2	N	0.999867	0.000133333
SB278344457	human	ST69	D	N	0.999867	0.000133333
SB279407167	human	ST73	B2	N	0.999867	0.000133333
SB278344766	human	ST73	B2	N	0.999867	0.000133333
SB2711672891	human	ST1193	B2	N	0.999867	0.000133333
SB278790814	human	ST95	B2	N	0.999867	0.000133333
SB2713434179	human	ST127	B2	N	0.999867	0.000133333
SB278790359	human	ST12159	B2	N	0.999867	0.000133333
SB278790532	human	ST131	B2	N	0.999867	0.000133333
SB278344957	human	ST95	B2	N	0.999867	0.000133333
SB278790624	human	ST95	B2	N	0.999867	0.000133333
SB2713433542	human	ST127	B2	N	0.999867	0.000133333
SB2713433629	human	ST12	B2	N	0.999867	0.000133333
SB2710445668	human	ST127	B2	N	0.999867	0.000133333
SB278344610	human	ST73	B2	N	0.999867	0.000133333
SB278790779	human	ST62	F	N	0.999867	0.000133333
SB279408910	human	ST12	B2	N	0.999867	0.000133333
SB2710446076	human	ST95	B2	N	0.999867	0.000133333
SB278790557	human	ST73	B2	N	0.999867	0.000133333
SB278790771	human	ST131	B2	N	0.999867	0.000133333
SB2710445022	human	ST73	B2	N	0.999867	0.000133333
SB2710445574	human	ST95	B2	N	0.999867	0.000133333
SB278790708	human	ST95	B2	N	0.999867	0.000133333
SB2710445369	human	ST73	B2	N	0.999867	0.000133333
SB278790570	human	ST1193	B2	N	0.999867	0.000133333
SB278790692	human	ST95	B2	N	0.999867	0.000133333
SB279406806	human	ST73	B2	N	0.999867	0.000133333
SB279407171	human	ST11091	B2	N	0.999867	0.000133333
SB278344976	human	ST12	B2	N	0.999867	0.000133333
SB279407047	human	ST127	B2	N	0.999867	0.000133333
SB2710445598	human	ST5647	B2	N	0.999867	0.000133333
SB278790572	human	ST95	B2	N	0.999867	0.000133333
SB278344621	human	ST62	F	N	0.999867	0.000133333
SB278344773	human	ST95	B2	N	0.999867	0.000133333
SB279407188	human	ST95	B2	N	0.999867	0.000133333
SB2710445011	human	ST131	B2	N	0.999867	0.000133333
SB278344761	human	ST73	B2	N	0.999867	0.000133333
SB2710445654	human	ST69	D	N	0.999867	0.000133333
SB2713433528	human	ST6091	B2	N	0.999867	0.000133333
SB278790254	human	ST404	B2	N	0.999867	0.000133333
SB278790330	human	ST69	D	N	0.999867	0.000133333
SB2710445721	human	ST73	B2	N	0.999867	0.000133333
SB278790639	human	ST1193	B2	N	0.999867	0.000133333
SB2710445153	human	ST69	D	N	0.999867	0.000133333
SB278790849	human	ST69	D	N	0.999867	0.000133333
SB279406907	human	ST95	B2	N	0.999867	0.000133333
SB2713433496	human	ST95	B2	N	0.999867	0.000133333
SB2713434150	human	ST73	B2	N	0.999867	0.000133333
SB279407290	human	ST69	D	N	0.999867	0.000133333
SB2710196336	human	ST80	B2	N	0.999867	0.000133333
SB2713434149	human	ST131	B2	N	0.999867	0.000133333
SB278344826	human	ST95	B2	N	0.999867	0.000133333
SB278345005	human	ST131	B2	N	0.999867	0.000133333
SB2710196340	human	ST404	B2	N	0.999867	0.000133333
SB2710445615	human	ST73	B2	N	0.999867	0.000133333
SB278344539	human	ST416	B2	N	0.999867	0.000133333
SB278344720	human	ST404	B2	N	0.999867	0.000133333
SB279406750	human	ST69	D	N	0.999867	0.000133333
SB279406940	human	ST1193	B2	N	0.999867	0.000133333
SB2710445050	human	ST127	B2	N	0.999867	0.000133333
SB2710445105	human	ST1193	B2	N	0.999867	0.000133333
SB2713434424	human	ST131	B2	N	0.999867	0.000133333
SB2710196303	human	ST127	B2	N	0.999867	0.000133333
SB278344593	human	ST73	B2	N	0.999867	0.000133333
SB278790898	human	ST131	B2	N	0.999867	0.000133333
SB279406813	human	ST127	B2	N	0.999867	0.000133333
SB279407337	human	ST73	B2	N	0.999867	0.000133333
SB279407394	human	ST127	B2	N	0.999867	0.000133333
SB2710445020	human	ST69	D	N	0.999867	0.000133333
SB2710446080	human	ST405	D	N	0.999867	0.000133333
SB279406932	human	ST127	B2	N	0.999867	0.000133333
SB278344483	human	ST127	B2	N	0.999867	0.000133333
SB279407292	human	ST95	B2	N	0.999867	0.000133333
SB2710196130	human	ST127	B2	N	0.999933	6.66667e-05
SB278344721	human	ST62	F	N	0.999933	6.66667e-05
SB278344565	human	ST131	B2	N	0.999933	6.66667e-05
SB278344630	human	ST131	B2	N	0.999933	6.66667e-05
SB278791681	human	ST127	B2	N	0.999933	6.66667e-05
SB278790379	human	ST73	B2	N	0.999933	6.66667e-05
SB279407300	human	ST73	B2	N	0.999933	6.66667e-05
SB2713433660	human	ST95	B2	N	0.999933	6.66667e-05
SB279406922	human	ST73	B2	N	0.999933	6.66667e-05
SB278344541	human	ST550	B2	N	0.999933	6.66667e-05
SB278345012	human	ST95	B2	N	0.999933	6.66667e-05
SB2713434176	human	ST73	B2	N	0.999933	6.66667e-05
SB279406896	human	ST62	F	N	0.999933	6.66667e-05
SB278790691	human	ST131	B2	N	0.999933	6.66667e-05
SB278344690	human	ST95	B2	N	0.999933	6.66667e-05
SB279407790	human	ST95	B2	N	0.999933	6.66667e-05
SB279407456	human	ST357	B2	N	0.999933	6.66667e-05
SB279407786	human	ST127	B2	N	0.999933	6.66667e-05
SB278790899	human	ST127	B2	N	0.999933	6.66667e-05
SB278791612	human	ST80	B2	N	0.999933	6.66667e-05
SB278344701	human	ST95	B2	N	0.999933	6.66667e-05
SB278790643	human	ST10	A	N	0.999933	6.66667e-05
SB279407101	human	ST95	B2	N	0.999933	6.66667e-05
SB278790835	human	ST127	B2	N	0.999933	6.66667e-05
SB278790743	human	ST131	B2	N	0.999933	6.66667e-05
SB2711672557	human	ST127	B2	N	0.999933	6.66667e-05
SB278790564	human	ST131	B2	N	0.999933	6.66667e-05
SB278790745	human	ST1193	B2	N	0.999933	6.66667e-05
SB279406993	human	ST2618	F	N	0.999933	6.66667e-05
SB279408887	human	ST73	B2	N	0.999933	6.66667e-05
SB2710196116	human	ST6091	B2	N	0.999933	6.66667e-05
SB2710445147	human	ST1193	B2	N	0.999933	6.66667e-05
SB278344815	human	ST95	B2	N	0.999933	6.66667e-05
SB2710445712	human	ST73	B2	N	0.999933	6.66667e-05
SB279407799	human	ST131	B2	N	0.999933	6.66667e-05
SB2710446097	human	ST131	B2	N	0.999933	6.66667e-05
SB278344643	human	ST144	B2	N	0.999933	6.66667e-05
SB278791692	human	ST127	B2	N	0.999933	6.66667e-05
SB279407059	human	ST1193	B2	N	0.999933	6.66667e-05
SB2710446041	human	ST127	B2	N	0.999933	6.66667e-05
SB2713433571	human	ST73	B2	N	0.999933	6.66667e-05
SB278344548	human	ST404	B2	N	0.999933	6.66667e-05
SB278344700	human	ST73	B2	N	0.999933	6.66667e-05
SB279406992	human	ST131	B2	N	0.999933	6.66667e-05
SB279407408	human	ST95	B2	N	0.999933	6.66667e-05
SB279407753	human	ST69	D	N	0.999933	6.66667e-05
SB278344715	human	ST144	B2	N	0.999933	6.66667e-05
SB278790493	human	ST73	B2	N	0.999933	6.66667e-05
SB278790699	human	ST127	B2	N	0.999933	6.66667e-05
SB278790772	human	ST16963	B2	N	0.999933	6.66667e-05
SB278790794	human	ST127	B2	N	0.999933	6.66667e-05
SB279406910	human	ST131	B2	N	0.999933	6.66667e-05
SB279407314	human	ST69	D	N	0.999933	6.66667e-05
SB279408921	human	ST1193	B2	N	0.999933	6.66667e-05
SB2710445135	human	ST73	B2	N	0.999933	6.66667e-05
SB2710445702	human	ST131	B2	N	0.999933	6.66667e-05
SB2710446125	human	ST1193	B2	N	0.999933	6.66667e-05
SB2711672620	human	ST1193	B2	N	0.999933	6.66667e-05
SB2713433513	human	ST127	B2	N	0.999933	6.66667e-05
SB2713434089	human	ST73	B2	N	0.999933	6.66667e-05
SB278344488	human	ST95	B2	N	0.999933	6.66667e-05
SB278344512	human	ST131	B2	N	0.999933	6.66667e-05
SB278790504	human	ST131	B2	N	0.999933	6.66667e-05
SB278790724	human	ST131	B2	N	0.999933	6.66667e-05
SB278790873	human	ST1193	B2	N	0.999933	6.66667e-05
SB278790923	human	ST95	B2	N	0.999933	6.66667e-05
SB279406892	human	ST1193	B2	N	0.999933	6.66667e-05
SB279407309	human	ST1231	B2	N	0.999933	6.66667e-05
SB2710445594	human	ST127	B2	N	0.999933	6.66667e-05
SB2710445604	human	ST12	B2	N	0.999933	6.66667e-05
SB2711672797	human	ST69	D	N	0.999933	6.66667e-05
SB278790279	human	ST127	B2	N	0.999933	6.66667e-05
SB278790683	human	ST127	B2	N	0.999933	6.66667e-05
SB278790696	human	ST131	B2	N	0.999933	6.66667e-05
SB278790746	human	ST95	B2	N	0.999933	6.66667e-05
SB279406772	human	ST12	B2	N	0.999933	6.66667e-05
SB279406879	human	ST1193	B2	N	0.999933	6.66667e-05
SB279406973	human	ST127	B2	N	0.999933	6.66667e-05
SB279407084	human	ST131	B2	N	0.999933	6.66667e-05
SB279407436	human	ST73	B2	N	0.999933	6.66667e-05
SB279408908	human	ST127	B2	N	0.999933	6.66667e-05
SB2710445025	human	ST127	B2	N	0.999933	6.66667e-05
SB2711672604	human	ST127	B2	N	0.999933	6.66667e-05
SB2713433490	human	ST1231	B2	N	0.999933	6.66667e-05
SB2713433553	human	ST95	B2	N	0.999933	6.66667e-05
SB278344477	human	ST69	D	N	0.999933	6.66667e-05
SB278344530	human	ST69	D	N	0.999933	6.66667e-05
SB278344589	human	ST69	D	N	0.999933	6.66667e-05
SB278344998	human	ST2604	B2	N	0.999933	6.66667e-05
SB278790228	human	ST1231	B2	N	0.999933	6.66667e-05
SB278790511	human	ST1231	B2	N	0.999933	6.66667e-05
SB278790568	human	ST1193	B2	N	0.999933	6.66667e-05
SB278790862	human	ST404	B2	N	0.999933	6.66667e-05
SB278791096	human	ST14	B2	N	0.999933	6.66667e-05
SB278791097	human	ST69	D	N	0.999933	6.66667e-05
SB279407367	human	ST6092	B2	N	0.999933	6.66667e-05
SB279407396	human	ST127	B2	N	0.999933	6.66667e-05
SB279407776	human	ST127	B2	N	0.999933	6.66667e-05
SB2710445142	human	ST1193	B2	N	0.999933	6.66667e-05
SB2710445719	human	ST131	B2	N	0.999933	6.66667e-05
SB2710445991	human	ST998	B2	N	0.999933	6.66667e-05
SB2711672791	human	ST404	B2	N	0.999933	6.66667e-05
SB2713433501	human	ST127	B2	N	0.999933	6.66667e-05
SB2713433507	human	ST131	B2	N	0.999933	6.66667e-05
SB2713433595	human	ST131	B2	N	0.999933	6.66667e-05
SB2713433622	human	ST127	B2	N	0.999933	6.66667e-05
SB2713433644	human	ST127	B2	N	0.999933	6.66667e-05
SB2713434072	human	ST69	D	N	0.999933	6.66667e-05
SB2713434303	human	ST73	B2	N	0.999933	6.66667e-05
SB2713434405	human	ST144	B2	N	0.999933	6.66667e-05
SB278344473	human	ST69	D	N	0.999933	6.66667e-05
SB278344505	human	ST131	B2	N	0.999933	6.66667e-05
SB278344537	human	ST73	B2	N	0.999933	6.66667e-05
SB278344623	human	ST12	B2	N	0.999933	6.66667e-05
SB278344676	human	ST127	B2	N	0.999933	6.66667e-05
SB278344763	human	ST404	B2	N	0.999933	6.66667e-05
SB278790550	human	ST12	B2	N	0.999933	6.66667e-05
SB278791102	human	ST95	B2	N	0.999933	6.66667e-05
SB278791740	human	ST404	B2	N	0.999933	6.66667e-05
SB279406823	human	ST141	B2	N	0.999933	6.66667e-05
SB279407029	human	ST1193	B2	N	0.999933	6.66667e-05
SB279407184	human	ST93	A	N	0.999933	6.66667e-05
SB279407231	human	ST95	B2	N	0.999933	6.66667e-05
SB279407818	human	ST131	B2	N	0.999933	6.66667e-05
SB2710445120	human	ST127	B2	N	0.999933	6.66667e-05
SB2710445157	human	ST131	B2	N	0.999933	6.66667e-05
SB2710445377	human	ST404	B2	N	0.999933	6.66667e-05
SB2710446012	human	ST1177	D	N	0.999933	6.66667e-05
SB2713433497	human	ST127	B2	N	0.999933	6.66667e-05
SB2713433544	human	ST12	B2	N	0.999933	6.66667e-05
SB2713433565	human	ST80	B2	N	0.999933	6.66667e-05
SB2713433584	human	ST131	B2	N	0.999933	6.66667e-05
SB2713434152	human	ST95	B2	N	0.999933	6.66667e-05
SB2713434475	human	ST69	D	N	0.999933	6.66667e-05
SB278344492	human	ST73	B2	N	0.999933	6.66667e-05
SB278344688	human	ST131	B2	N	0.999933	6.66667e-05
SB278344809	human	ST73	B2	N	0.999933	6.66667e-05
SB278344961	human	ST95	B2	N	0.999933	6.66667e-05
SB278344988	human	ST12	B2	N	0.999933	6.66667e-05
SB278790436	human	ST127	B2	N	0.999933	6.66667e-05
SB278790464	human	ST127	B2	N	0.999933	6.66667e-05
SB278790698	human	ST127	B2	N	0.999933	6.66667e-05
SB278790831	human	ST95	B2	N	0.999933	6.66667e-05
SB278790910	human	ST95	B2	N	0.999933	6.66667e-05
SB279406711	human	ST127	B2	N	0.999933	6.66667e-05
SB279406913	human	ST127	B2	N	0.999933	6.66667e-05
SB279406918	human	ST69	D	N	0.999933	6.66667e-05
SB279406998	human	ST131	B2	N	0.999933	6.66667e-05
SB279407069	human	ST127	B2	N	0.999933	6.66667e-05
SB279407417	human	ST73	B2	N	0.999933	6.66667e-05
SB279408906	human	ST1193	B2	N	0.999933	6.66667e-05
SB279408912	human	ST127	B2	N	0.999933	6.66667e-05
SB2710196082	human	ST69	D	N	0.999933	6.66667e-05
SB2710196104	human	ST1193	B2	N	0.999933	6.66667e-05
SB2710445030	human	ST1193	B2	N	0.999933	6.66667e-05
SB2710445091	human	ST73	B2	N	0.999933	6.66667e-05
SB2710445098	human	ST127	B2	N	0.999933	6.66667e-05
SB2710445684	human	ST1193	B2	N	0.999933	6.66667e-05
SB2710445693	human	ST127	B2	N	0.999933	6.66667e-05
SB2710446130	human	ST404	B2	N	0.999933	6.66667e-05
SB2711672606	human	ST12	B2	N	0.999933	6.66667e-05
SB2711672794	human	ST131	B2	N	0.999933	6.66667e-05
SB2713433545	human	ST73	B2	N	0.999933	6.66667e-05
SB2713433578	human	ST95	B2	N	0.999933	6.66667e-05
SB2713433613	human	ST12	B2	N	0.999933	6.66667e-05
SB2713434069	human	ST131	B2	N	0.999933	6.66667e-05
SB2713434139	human	ST404	B2	N	0.999933	6.66667e-05
SB2713434161	human	ST127	B2	N	0.999933	6.66667e-05
SB2713434314	human	ST73	B2	N	0.999933	6.66667e-05
SB2713434474	human	ST95	B2	N	0.999933	6.66667e-05
SB2713434483	human	ST131	B2	N	0.999933	6.66667e-05
SB278344641	human	ST95	B2	N	0.999933	6.66667e-05
SB278344728	human	ST131	B2	N	0.999933	6.66667e-05
SB278344981	human	ST12	B2	N	0.999933	6.66667e-05
SB278790235	human	ST12	B2	N	0.999933	6.66667e-05
SB278790271	human	ST1193	B2	N	0.999933	6.66667e-05
SB278790276	human	ST131	B2	N	0.999933	6.66667e-05
SB278790465	human	ST1193	B2	N	0.999933	6.66667e-05
SB278790571	human	ST73	B2	N	0.999933	6.66667e-05
SB278790662	human	ST73	B2	N	0.999933	6.66667e-05
SB278790875	human	ST69	D	N	0.999933	6.66667e-05
SB278790940	human	ST95	B2	N	0.999933	6.66667e-05
SB278791098	human	ST127	B2	N	0.999933	6.66667e-05
SB279406811	human	ST73	B2	N	0.999933	6.66667e-05
SB279406950	human	ST69	D	N	0.999933	6.66667e-05
SB279406962	human	ST12	B2	N	0.999933	6.66667e-05
SB279407179	human	ST73	B2	N	0.999933	6.66667e-05
SB279407194	human	ST73	B2	N	0.999933	6.66667e-05
SB279407253	human	ST127	B2	N	0.999933	6.66667e-05
SB279407279	human	ST11973	B2	N	0.999933	6.66667e-05
SB279407400	human	ST14	B2	N	0.999933	6.66667e-05
SB278344893	human	ST1859	B2	N	1	0
SB279406793	human	ST73	B2	N	1	0
SB278344683	human	ST127	B2	N	1	0
SB278344633	human	ST95	B2	N	1	0
SB278790821	human	ST95	B2	N	1	0
SB279406820	human	ST95	B2	N	1	0
SB279407119	human	ST73	B2	N	1	0
SB279407461	human	ST12	B2	N	1	0
SB2710445581	human	ST95	B2	N	1	0
SB278790459	human	ST11091	B2	N	1	0
SB2710445655	human	ST69	D	N	1	0
SB278790829	human	ST127	B2	N	1	0
SB278344705	human	ST131	B2	N	1	0
SB278791630	human	ST131	B2	N	1	0
SB278791723	human	ST538	B2	N	1	0
SB2710445073	human	ST12	B2	N	1	0
SB278790386	human	ST131	B2	N	1	0
SB279407038	human	ST127	B2	N	1	0
SB2713433624	human	ST73	B2	N	1	0
SB279407031	human	ST127	B2	N	1	0
SB279407045	human	ST69	D	N	1	0
SB2710445163	human	ST131	B2	N	1	0
SB2710445374	human	ST127	B2	N	1	0
SB278344459	human	ST131	B2	N	1	0
SB278344598	human	ST3478	A	N	1	0
SB278344675	human	ST131	B2	N	1	0
SB278790383	human	ST127	B2	N	1	0
SB278791109	human	ST127	B2	N	1	0
SB279407011	human	ST12	B2	N	1	0
SB279407061	human	ST131	B2	N	1	0
SB279407333	human	ST69	D	N	1	0
SB279407359	human	ST144	B2	N	1	0
SB2710196097	human	ST1193	B2	N	1	0
SB2710196122	human	ST95	B2	N	1	0
SB2710445028	human	ST2626	B2	N	1	0
SB2710445596	human	ST404	B2	N	1	0
SB2711672568	human	ST372	B2	N	1	0
SB2711672820	human	ST127	B2	N	1	0
SB2713433483	human	ST73	B2	N	1	0
SB2713434470	human	ST404	B2	N	1	0
SB278790417	human	ST404	B2	N	1	0
SB278790509	human	ST1193	B2	N	1	0
SB278790618	human	ST144	B2	N	1	0
SB278790725	human	ST69	D	N	1	0
SB279406941	human	ST73	B2	N	1	0
SB279407034	human	ST127	B2	N	1	0
SB279407368	human	ST131	B2	N	1	0
SB279407422	human	ST1231	B2	N	1	0
SB2710196158	human	ST69	D	N	1	0
SB2710445016	human	ST2626	B2	N	1	0
SB2710445370	human	ST2604	B2	N	1	0
SB2711672619	human	ST404	B2	N	1	0
SB278344513	human	ST1193	B2	N	1	0
SB278344596	human	ST1193	B2	N	1	0
SB278344702	human	ST10937	D	N	1	0
SB278790402	human	ST131	B2	N	1	0
SB278790816	human	ST14	B2	N	1	0
SB278791624	human	ST14551	B2	N	1	0
SB278791739	human	ST69	D	N	1	0
SB279406748	human	ST95	B2	N	1	0
SB279407335	human	ST416	B2	N	1	0
SB279407795	human	ST127	B2	N	1	0
SB279408909	human	ST1231	B2	N	1	0
SB2710445682	human	ST1193	B2	N	1	0
SB2710446037	human	ST73	B2	N	1	0
SB2711672563	human	ST127	B2	N	1	0
SB2711672600	human	ST95	B2	N	1	0
SB2713434367	human	ST131	B2	N	1	0
SB278344574	human	ST127	B2	N	1	0
SB278344627	human	ST404	B2	N	1	0
SB278344629	human	ST1193	B2	N	1	0
SB278344810	human	ST12	B2	N	1	0
SB278345022	human	ST1193	B2	N	1	0
SB278790323	human	ST127	B2	N	1	0
SB278790448	human	ST131	B2	N	1	0
SB278790460	human	ST127	B2	N	1	0
SB278790535	human	ST1193	B2	N	1	0
SB278790654	human	ST16297	B2	N	1	0
SB278790900	human	ST12	B2	N	1	0
SB279406808	human	ST95	B2	N	1	0
SB279406870	human	ST14	B2	N	1	0
SB279406931	human	ST131	B2	N	1	0
SB279407235	human	ST69	D	N	1	0
SB279407295	human	ST131	B2	N	1	0
SB279407374	human	ST131	B2	N	1	0
SB279407437	human	ST131	B2	N	1	0
SB279408885	human	ST95	B2	N	1	0
SB279408900	human	ST998	B2	N	1	0
SB279408914	human	ST6092	B2	N	1	0
SB2710445024	human	ST144	B2	N	1	0
SB2710445040	human	ST1193	B2	N	1	0
SB2710445063	human	ST73	B2	N	1	0
SB2710445122	human	ST73	B2	N	1	0
SB2710445124	human	ST127	B2	N	1	0
SB2710445162	human	ST131	B2	N	1	0
SB2710445661	human	ST127	B2	N	1	0
SB2710445743	human	ST127	B2	N	1	0
SB2710445999	human	ST127	B2	N	1	0
SB2710446034	human	ST95	B2	N	1	0
SB2710446045	human	ST2279	B2	N	1	0
SB2711672617	human	ST12	B2	N	1	0
SB2711672821	human	ST12	B2	N	1	0
SB2713434141	human	ST127	B2	N	1	0
SB278344485	human	ST95	B2	N	1	0
SB278344650	human	ST1193	B2	N	1	0
SB278344661	human	ST404	B2	N	1	0
SB278344694	human	ST95	B2	N	1	0
SB278344726	human	ST127	B2	N	1	0
SB278344991	human	ST127	B2	N	1	0
SB278790225	human	ST404	B2	N	1	0
SB278790345	human	ST17038	B2	N	1	0
SB278790399	human	ST73	B2	N	1	0
SB278790430	human	ST131	B2	N	1	0
SB278790738	human	ST95	B2	N	1	0
SB278790804	human	ST404	B2	N	1	0
SB278790936	human	ST127	B2	N	1	0
SB278791648	human	ST127	B2	N	1	0
SB278791731	human	ST80	B2	N	1	0
SB279406780	human	ST131	B2	N	1	0
SB279406819	human	ST127	B2	N	1	0
SB279407022	human	ST12	B2	N	1	0
SB279407036	human	ST73	B2	N	1	0
SB279407064	human	ST127	B2	N	1	0
SB279407072	human	ST131	B2	N	1	0
SB279407079	human	ST127	B2	N	1	0
SB279407121	human	ST1193	B2	N	1	0
SB279407197	human	ST12	B2	N	1	0
SB2710445013	human	ST131	B2	N	1	0
SB2710445368	human	ST73	B2	N	1	0
SB2710445371	human	ST404	B2	N	1	0
SB2710445585	human	ST1193	B2	N	1	0
SB2710445636	human	ST1193	B2	N	1	0
SB2710445710	human	ST69	D	N	1	0
SB2710446000	human	ST12	B2	N	1	0
SB2710446029	human	ST73	B2	N	1	0
SB2710446042	human	ST127	B2	N	1	0
SB2711672569	human	ST69	D	N	1	0
SB2711672586	human	ST73	B2	N	1	0
SB2711672623	human	ST1193	B2	N	1	0
SB2713433485	human	ST1193	B2	N	1	0
SB2713433579	human	ST127	B2	N	1	0
SB2713433648	human	ST127	B2	N	1	0
SB2713434061	human	ST998	B2	N	1	0
SB2713434083	human	ST127	B2	N	1	0
SB2713434147	human	ST127	B2	N	1	0
SB2713434155	human	ST95	B2	N	1	0
SB2713434167	human	ST95	B2	N	1	0
SB278344567	human	ST95	B2	N	1	0
SB278344674	human	ST95	B2	N	1	0
SB278344696	human	ST95	B2	N	1	0
SB278345025	human	ST69	D	N	1	0
SB278790365	human	ST1193	B2	N	1	0
SB278790400	human	ST998	B2	N	1	0
SB278790416	human	ST95	B2	N	1	0
SB278790429	human	ST127	B2	N	1	0
SB278790665	human	ST12	B2	N	1	0
SB278790674	human	ST127	B2	N	1	0
SB278790704	human	ST73	B2	N	1	0
SB278790860	human	ST12	B2	N	1	0
SB278791711	human	ST131	B2	N	1	0
SB278791724	human	ST95	B2	N	1	0
SB278791735	human	ST127	B2	N	1	0
SB279406790	human	ST127	B2	N	1	0
SB279406856	human	ST1193	B2	N	1	0
SB279406871	human	ST73	B2	N	1	0
SB279407000	human	ST16964	B2	N	1	0
SB279407016	human	ST131	B2	N	1	0
SB279407233	human	ST131	B2	N	1	0
SB279407264	human	ST127	B2	N	1	0
SB279407380	human	ST69	D	N	1	0
SB279407801	human	ST127	B2	N	1	0
SB2710196110	human	ST131	B2	N	1	0
SB2710196117	human	ST127	B2	N	1	0
SB2710196305	human	ST127	B2	N	1	0
SB2710445014	human	ST131	B2	N	1	0
SB2710445036	human	ST69	D	N	1	0
SB2710445079	human	ST6091	B2	N	1	0
SB2710445094	human	ST131	B2	N	1	0
SB2710445378	human	ST127	B2	N	1	0
SB2710445560	human	ST998	B2	N	1	0
SB2710445616	human	ST73	B2	N	1	0
SB2710445620	human	ST2619	B2	N	1	0
SB2710445640	human	ST95	B2	N	1	0
SB2710445641	human	ST127	B2	N	1	0
SB2710445671	human	ST404	B2	N	1	0
SB2710445728	human	ST12	B2	N	1	0
SB2710446072	human	ST95	B2	N	1	0
SB2710446094	human	ST127	B2	N	1	0
SB2711672546	human	ST95	B2	N	1	0
SB2711672553	human	ST127	B2	N	1	0
SB2711672564	human	ST127	B2	N	1	0
SB2711672574	human	ST1193	B2	N	1	0
SB2711672588	human	ST127	B2	N	1	0
SB2711672593	human	ST95	B2	N	1	0
SB2711672607	human	ST6092	B2	N	1	0
SB2711672892	human	ST15291	B2	N	1	0
SB2713433515	human	ST1231	B2	N	1	0
SB2713433564	human	ST2279	B2	N	1	0
SB2713433588	human	ST1231	B2	N	1	0
SB2713433642	human	ST131	B2	N	1	0
SB2713434153	human	ST131	B2	N	1	0
SB2713434358	human	ST127	B2	N	1	0
SB2713434472	human	ST73	B2	N	1	0
SB2713434476	human	ST73	B2	N	1	0
SB278344474	human	ST127	B2	N	1	0
SB278344491	human	ST131	B2	N	1	0
SB278344493	human	ST998	B2	N	1	0
SB278344557	human	ST95	B2	N	1	0
SB278344561	human	ST127	B2	N	1	0
SB278344717	human	ST131	B2	N	1	0
SB278344910	human	ST127	B2	N	1	0
SB278344952	human	ST73	B2	N	1	0
SB278344989	human	ST131	B2	N	1	0
SB278344990	human	ST69	D	N	1	0
SB278344995	human	ST131	B2	N	1	0
SB278345014	human	ST1193	B2	N	1	0
SB278790218	human	ST131	B2	N	1	0
SB278790232	human	ST131	B2	N	1	0
SB278790291	human	ST1193	B2	N	1	0
SB278790297	human	ST69	D	N	1	0
SB278790356	human	ST404	B2	N	1	0
SB278790382	human	ST127	B2	N	1	0
SB278790407	human	ST131	B2	N	1	0
SB278790420	human	ST10	A	N	1	0
SB278790461	human	ST131	B2	N	1	0
SB278790484	human	ST69	D	N	1	0
SB278790524	human	ST127	B2	N	1	0
SB278790636	human	ST131	B2	N	1	0
SB278790695	human	ST131	B2	N	1	0
SB278790727	human	ST127	B2	N	1	0
SB278790732	human	ST95	B2	N	1	0
SB278790733	human	ST127	B2	N	1	0
SB278790739	human	ST127	B2	N	1	0
SB278790785	human	ST1231	B2	N	1	0
SB278790801	human	ST127	B2	N	1	0
SB278790822	human	ST12	B2	N	1	0
SB278790892	human	ST73	B2	N	1	0
SB278791632	human	ST69	D	N	1	0
SB279406686	human	ST73	B2	N	1	0
SB279406718	human	ST131	B2	N	1	0
SB279406742	human	ST131	B2	N	1	0
SB279406751	human	ST12	B2	N	1	0
SB279406755	human	ST131	B2	N	1	0
SB279406792	human	ST1193	B2	N	1	0
SB279406872	human	ST73	B2	N	1	0
SB279406874	human	ST95	B2	N	1	0
SB279406891	human	ST95	B2	N	1	0
SB279406991	human	ST131	B2	N	1	0
SB279407014	human	ST73	B2	N	1	0
SB279407082	human	ST127	B2	N	1	0
SB279407120	human	ST404	B2	N	1	0
SB279407139	human	ST73	B2	N	1	0
SB279407174	human	ST1231	B2	N	1	0
SB279407181	human	ST131	B2	N	1	0
SB279407192	human	ST73	B2	N	1	0
SB279407241	human	ST95	B2	N	1	0
SB279407323	human	ST2619	B2	N	1	0
SB279407341	human	ST131	B2	N	1	0
SB279407352	human	ST1177	D	N	1	0
SB279407375	human	ST127	B2	N	1	0
SB279407401	human	ST80	B2	N	1	0
SB279407444	human	ST404	B2	N	1	0
SB279407462	human	ST131	B2	N	1	0
SB279407467	human	ST127	B2	N	1	0
SB279407803	human	ST12	B2	N	1	0
SB279408892	human	ST1193	B2	N	1	0
SB279408895	human	ST95	B2	N	1	0
SB279408898	human	ST131	B2	N	1	0
SB2710196125	human	ST73	B2	N	1	0
SB2710196298	human	ST127	B2	N	1	0
SB2710445106	human	ST1231	B2	N	1	0
SB2710445116	human	ST131	B2	N	1	0
SB2710445375	human	ST95	B2	N	1	0
SB2710445670	human	ST1231	B2	N	1	0
SB2710445676	human	ST127	B2	N	1	0
SB2710445697	human	ST2279	B2	N	1	0
SB2710445740	human	ST12	B2	N	1	0
SB2710445744	human	ST131	B2	N	1	0
SB2710445977	human	ST12	B2	N	1	0
SB2710446007	human	ST127	B2	N	1	0
SB2710446075	human	ST95	B2	N	1	0
SB2711672584	human	ST144	B2	N	1	0
SB2711672883	human	ST73	B2	N	1	0
SB2713433524	human	ST131	B2	N	1	0
SB2713433614	human	ST131	B2	N	1	0
SB2713434062	human	ST131	B2	N	1	0
SB2713434311	human	ST131	B2	N	1	0
SB2713434366	human	ST131	B2	N	1	0
SB2713434406	human	ST73	B2	N	1	0
SB2713434468	human	ST131	B2	N	1	0
SB278344526	human	ST69	D	N	1	0
SB278344656	human	ST95	B2	N	1	0
SB278344711	human	ST69	D	N	1	0
SB278344751	human	ST73	B2	N	1	0
SB278344798	human	ST144	B2	N	1	0
SB278344804	human	ST95	B2	N	1	0
SB278344829	human	ST131	B2	N	1	0
SB278344958	human	ST95	B2	N	1	0
SB278790265	human	ST127	B2	N	1	0
SB278790304	human	ST69	D	N	1	0
SB278790347	human	ST69	D	N	1	0
SB278790363	human	ST15291	B2	N	1	0
SB278790424	human	ST127	B2	N	1	0
SB278790475	human	ST73	B2	N	1	0
SB278790521	human	ST131	B2	N	1	0
SB278790529	human	ST73	B2	N	1	0
SB278790576	human	ST12	B2	N	1	0
SB278790812	human	ST131	B2	N	1	0
SB278790828	human	ST127	B2	N	1	0
SB278790833	human	ST405	D	N	1	0
SB278790837	human	ST95	B2	N	1	0
SB278791085	human	ST1193	B2	N	1	0
SB278791733	human	ST6092	B2	N	1	0
SB279406705	human	ST95	B2	N	1	0
SB279406810	human	ST69	D	N	1	0
SB279406818	human	ST1193	B2	N	1	0
SB279406986	human	ST6091	B2	N	1	0
SB279407010	human	ST998	B2	N	1	0
SB279407156	human	ST69	D	N	1	0
SB279407160	human	ST95	B2	N	1	0
SB279407256	human	ST95	B2	N	1	0
SB279407387	human	ST95	B2	N	1	0
SB279407390	human	ST131	B2	N	1	0
SB279407391	human	ST1193	B2	N	1	0
SB279407426	human	ST95	B2	N	1	0
SB279407458	human	ST1231	B2	N	1	0
SB279407759	human	ST95	B2	N	1	0
SB279408905	human	ST131	B2	N	1	0
SB279408932	human	ST404	B2	N	1	0
SB2710196083	human	ST1193	B2	N	1	0
SB2710196086	human	ST1193	B2	N	1	0
SB2710196088	human	ST131	B2	N	1	0
SB2710196094	human	ST73	B2	N	1	0
SB2710196102	human	ST131	B2	N	1	0
SB2710196103	human	ST1193	B2	N	1	0
SB2710196105	human	ST73	B2	N	1	0
SB2710196124	human	ST73	B2	N	1	0
SB2710196138	human	ST127	B2	N	1	0
SB2710196280	human	ST1193	B2	N	1	0
SB2710445001	human	ST95	B2	N	1	0
SB2710445002	human	ST95	B2	N	1	0
SB2710445006	human	ST95	B2	N	1	0
SB2710445031	human	ST95	B2	N	1	0
SB2710445034	human	ST131	B2	N	1	0
SB2710445049	human	ST73	B2	N	1	0
SB2710445057	human	ST1193	B2	N	1	0
SB2710445066	human	ST2619	B2	N	1	0
SB2710445068	human	ST73	B2	N	1	0
SB2710445071	human	ST73	B2	N	1	0
SB2710445093	human	ST131	B2	N	1	0
SB2710445101	human	ST95	B2	N	1	0
SB2710445103	human	ST1193	B2	N	1	0
SB2710445107	human	ST95	B2	N	1	0
SB2710445109	human	ST73	B2	N	1	0
SB2710445113	human	ST1193	B2	N	1	0
SB2710445115	human	ST95	B2	N	1	0
SB2710445123	human	ST73	B2	N	1	0
SB2710445134	human	ST131	B2	N	1	0
SB2710445146	human	ST73	B2	N	1	0
SB2710445148	human	ST1193	B2	N	1	0
SB2710445154	human	ST131	B2	N	1	0
SB2710445156	human	ST1193	B2	N	1	0
SB2710445161	human	ST1193	B2	N	1	0
SB2710445169	human	ST405	D	N	1	0
SB2710445559	human	ST131	B2	N	1	0
SB2710445573	human	ST131	B2	N	1	0
SB2710445575	human	ST131	B2	N	1	0
SB2710445583	human	ST95	B2	N	1	0
SB2710445597	human	ST95	B2	N	1	0
SB2710445619	human	ST6091	B2	N	1	0
SB2710445663	human	ST144	B2	N	1	0
SB2710445669	human	ST1193	B2	N	1	0
SB2710445674	human	ST1193	B2	N	1	0
SB2710445688	human	ST1193	B2	N	1	0
SB2710445700	human	ST69	D	N	1	0
SB2710445722	human	ST131	B2	N	1	0
SB2710445862	human	ST73	B2	N	1	0
SB2710445949	human	ST144	B2	N	1	0
SB2710445955	human	ST95	B2	N	1	0
SB2710445957	human	ST127	B2	N	1	0
SB2710445963	human	ST95	B2	N	1	0
SB2710445971	human	ST73	B2	N	1	0
SB2710445975	human	ST95	B2	N	1	0
SB2710445980	human	ST95	B2	N	1	0
SB2710445982	human	ST131	B2	N	1	0
[truncated: 3,730 more rows]

## Sheet: Table S3
Table S3. Distribution of Predicted zoonotic, Clinical and Meat E. coli Isolates by MLST and phylogroup
MLST	Phylogroup	Total predicted zoonotic infection E. coli Isolates	Total non-zoonotic infection E. coli Isolates	Total meat E. coli Isolates		Column Header	Description
ST69	D	29	191	49		MLST	Multi-locus sequence type (MLST)
ST10	A	22	20	134		Phylogroup	Phylogroup classification
ST58	B1	20	0	90		Total zoonotic infection E. coli Isolates	Total number of clinical isolate identified as a zoonotic extraintestinal pathogenic E. coli (ExPEC)
ST349	D	16	3	14		Total non-zoonotic infection E. coli Isolates	Total number of clinical isolate identified as a non-zoonotic extraintestinal pathogenic E. coli (ExPEC)
ST95	B2	14	219	8		Total Meat E. coli Isolates	Total number of meat E. coli isolate
ST101	B1	11	1	131
ST569	B2	11	1	5
ST38	D	10	25	16
ST216	A	8	0	19
ST88	C	8	0	19
ST131	B2	6	267	51
ST372	B2	6	22	1
ST155	B1	5	0	57
ST224	B1	5	1	8
ST297	B1	5	0	30
ST428	B2	5	0	20
ST491	B2	5	4	9
ST106	D	4	0	1
ST1304	B1	4	0	6
ST420	U	4	17	0
ST607	A	4	1	44
ST744	A	4	0	9
ST156	B1	3	0	2
ST191	A	3	0	2
ST357	B2	3	7	0
ST636	B2	3	7	0
ST978	B2	3	5	3
ST10936	D	2	0	0
ST117	G	2	0	183
ST1196	B1	2	0	0
ST1236	B2	2	0	10
ST1326	B1	2	0	2
ST162	B1	2	0	45
ST1722	F	2	1	1
ST1861	B2	2	0	0
ST189	A	2	0	1
ST2165	B1	2	0	1
ST218	A	2	0	3
ST3018	E	2	1	1
ST348	B1	2	0	1
ST410	C	2	0	8
ST4173	B1	2	0	0
ST420	B2	2	11	0
ST4219	B2	2	0	1
ST429	B2	2	0	5
ST442	B1	2	0	16
ST457	F	2	2	6
ST540	A	2	0	21
ST635	A	2	0	8
ST641	B1	2	0	36
ST6559	B1	2	0	1
ST8184	B2	2	0	0
ST847	B1	2	0	6
ST10163	B1	1	0	0
ST10249	B2	1	0	0
ST1034	D	1	0	0
ST1049	B1	1	0	2
ST1061	D	1	0	0
ST10925	A	1	0	0
ST10926	B1	1	0	0
ST10928	B1	1	0	0
ST10931	D	1	0	0
ST10933	U	1	0	0
ST10938	A	1	0	0
ST10939	B1	1	0	0
ST10955	B1	1	0	0
ST1119	F	1	0	0
ST1122	A	1	0	4
ST1123	B1	1	0	0
ST1125	B1	1	0	2
ST1131	E	1	0	0
ST1148	B1	1	0	4
ST120	B1	1	0	0
ST129	B1	1	0	2
ST1308	B1	1	0	8
ST13089	A	1	0	0
ST1316	A	1	0	3
ST1406	D	1	0	1
ST1415	A	1	0	3
ST1426	C	1	0	0
ST1431	B1	1	0	1
ST1432	B1	1	0	0
ST14346	F	1	0	0
ST144	B2	1	14	1
ST1486	A	1	0	0
ST160	B1	1	0	0
ST1610	B1	1	0	0
ST1611	B1	1	0	17
ST164	B1	1	0	15
ST167	A	1	2	0
ST1684	A	1	0	2
ST16960	B1	1	0	0
ST16965	B1	1	0	0
ST16969	B2	1	0	0
ST16974	D	1	0	0
ST17004	B1	1	0	0
ST17006	C	1	0	0
ST17008	B1	1	0	0
ST17025	B1	1	0	0
ST17026	B2	1	0	0
ST17032	B1	1	0	0
ST17037	B1	1	0	0
ST181	A	1	0	0
ST1844	B1	1	0	34
ST1867	B2	1	0	0
ST1946	B2	1	0	2
ST195	A	1	0	0
ST196	B1	1	0	11
ST2003	D	1	0	0
ST205	B1	1	0	1
ST2079	B1	1	0	4
ST210	B1	1	0	0
ST2144	B1	1	0	5
ST2163	B1	1	0	1
ST2186	B1	1	0	0
ST219	E	1	0	1
ST2280	B1	1	0	6
ST2562	U	1	0	2
ST2585	D	1	0	0
ST2705	A	1	0	2
ST2722	B1	1	0	0
ST2773	B1	1	0	0
ST2973	A	1	0	0
ST3057	E	1	0	0
ST3188	B1	1	0	2
ST3202	A	1	0	4
ST328	B1	1	0	1
ST345	B1	1	0	65
ST351	B1	1	0	14
ST359	B1	1	0	0
ST361	A	1	0	0
ST3858	B1	1	0	0
ST3863	B1	1	0	0
ST388	B1	1	0	7
ST393	D	1	2	0
ST394	D	1	3	0
ST394	U	1	0	0
ST398	A	1	0	13
ST401	A	1	0	69
ST4088	B1	1	0	1
ST409	A	1	0	43
ST4110	B2	1	0	0
ST424	B1	1	0	0
ST4267	B1	1	0	0
ST4358	A	1	0	0
ST453	B1	1	0	0
ST46	A	1	0	3
ST4682	B1	1	0	0
ST4735	E	1	0	0
ST4774	A	1	0	27
ST48	A	1	0	24
ST484	A	1	0	0
ST5041	D	1	0	0
ST515	B1	1	0	3
ST537	B2	1	0	1
ST538	B2	1	4	1
ST541	A	1	0	6
ST5418	B1	1	0	0
ST547	B2	1	0	0
ST5493	A	1	0	0
ST5506	B1	1	0	0
ST555	B2	1	1	0
ST5979	E	1	0	1
ST6021	B1	1	0	0
ST603	B1	1	0	1
ST6083	A	1	0	0
ST6216	U	1	0	0
ST648	F	1	2	1
ST67	B1	1	0	3
ST676	B2	1	2	0
ST6767	B2	1	0	0
ST678	B1	1	0	0
ST68	D	1	1	5
ST6858	U	1	0	0
ST70	D	1	0	0
ST706	B2	1	2	12
ST711	A	1	0	1
ST7125	U	1	0	0
ST714	D	1	0	1
ST7303	B1	1	0	0
ST7331	A	1	0	0
ST737	B1	1	0	1
ST738	G	1	0	0
ST7483	B1	1	0	0
ST753	E	1	0	1
ST7581	D	1	0	0
ST7701	E	1	0	0
ST7840	E	1	0	0
ST80	B2	1	14	0
ST83	B2	1	2	0
ST9116	A	1	0	0
ST93	A	1	6	14
ST942	B1	1	0	6
ST9505	B2	1	0	0
ST973	D	1	0	3
ST999	B2	1	0	0
ST10	C	0	0	1
ST10	U	0	0	3
ST1001	B1	0	0	1
ST10043	B2	0	0	1
ST10045	B1	0	0	1
ST10066	A	0	0	2
ST1007	B1	0	0	1
ST1011	D	0	0	1
ST1011	E	0	0	2
ST10148	A	0	0	1
ST10176	B1	0	0	1
ST10206	D	0	0	1
ST10276	D	0	1	0
ST104	B2	0	3	0
ST10478	B1	0	0	1
ST10511	A	0	0	2
ST10520	B1	0	0	1
ST1056	B1	0	0	5
ST1057	B2	0	2	0
ST10634	A	0	0	2
ST10694	A	0	0	1
ST10702	A	0	0	1
ST1071	B1	0	0	1
ST10720	B2	0	0	1
ST10721	B1	0	0	6
ST10722	D	0	0	1
ST10723	A	0	0	3
ST10724	B2	0	0	1
ST10725	B1	0	0	1
ST10727	D	0	0	1
ST10728	C	0	0	1
ST10729	B2	0	0	3
ST10730	B1	0	0	1
ST10731	B1	0	0	1
ST10732	G	0	0	1
ST10733	B2	0	0	1
ST10734	D	0	0	1
ST10735	A	0	0	1
ST10736	A	0	0	1
ST10738	E	0	0	2
ST10739	E	0	0	1
ST10740	B2	0	0	2
ST1079	B1	0	0	18
ST108	D	0	0	2
ST1081	B1	0	0	7
ST1084	B1	0	0	1
ST1086	B1	0	0	3
ST109	B1	0	0	14
ST10927	B2	0	1	0
ST10929	A	0	2	0
ST10930	F	0	1	0
ST10932	B2	0	1	0
ST10934	D	0	1	0
ST10937	D	0	1	0
ST10979	A	0	0	1
ST11043	A	0	0	1
ST11087	A	0	0	2
ST11091	B2	0	5	0
ST111	B1	0	0	2
ST1112	A	0	0	1
ST11144	D	0	0	2
ST1115	A	0	0	3
ST11158	B1	0	0	1
ST11161	A	0	0	2
ST1121	A	0	0	3
ST1137	A	0	0	3
ST11374	E	0	0	2
ST11378	B1	0	0	2
ST1139	A	0	0	5
ST1139	U	0	0	1
ST1141	A	0	0	4
ST11417	B1	0	0	1
ST1146	B1	0	0	3
ST1147	B1	0	0	2
ST1154	B2	0	1	0
ST1158	G	0	0	1
ST1159	B2	0	0	2
ST1161	B2	0	0	2
ST1163	G	0	0	1
ST11667	F	0	0	1
ST1167	B1	0	0	2
ST1177	D	0	4	0
ST1178	A	0	0	2
ST11793	A	0	0	1
ST1193	B2	0	160	0
ST11940	B1	0	0	1
ST11973	B2	0	2	0
ST11974	B2	0	1	0
ST12	B2	0	75	3
ST1204	D	0	0	7
ST1205	B1	0	0	1
ST12071	A	0	0	1
ST12159	B2	0	3	0
ST12211	D	0	0	1
ST12212	A	0	0	10
ST12236	A	0	0	6
ST1231	B2	0	19	0
ST124	B1	0	0	2
ST12401	B1	0	0	1
ST12427	B1	0	0	1
ST1244	A	0	0	4
ST1246	B1	0	0	4
ST1248	B1	0	0	2
ST1249	B1	0	0	1
ST12510	F	0	2	0
ST1252	B1	0	0	1
ST12528	A	0	0	1
ST1257	B2	0	0	1
ST1262	B2	0	5	0
ST12660	A	0	0	1
ST127	B2	0	217	1
ST1276	F	0	0	2
ST12772	B1	0	0	1
ST1278	B2	0	5	0
ST1286	A	0	0	3
ST1288	A	0	0	1
ST12948	C	0	1	0
ST13	B1	0	0	3
ST13034	A	0	0	1
ST13096	A	0	0	1
ST1310	B1	0	0	1
ST13135	B1	0	0	1
ST1317	B2	0	0	1
ST132	D	0	0	1
ST13354	A	0	0	1
ST13371	B1	0	0	1
ST134	B2	0	0	7
ST13480	D	0	0	1
ST135	B2	0	0	19
ST136	B2	0	0	2
ST13631	A	0	0	1
ST13672	A	0	0	1
ST13748	A	0	0	1
ST1385	B2	0	1	20
ST1386	B2	0	0	1
ST13937	B1	0	0	1
ST14	B2	0	9	0
ST140	B2	0	0	9
ST141	B2	0	36	21
ST14207	B2	0	0	2
ST1421	A	0	0	4
ST1423	B1	0	0	5
ST1429	A	0	0	10
ST1434	A	0	0	68
ST14551	B2	0	1	0
ST14603	B2	0	0	1
ST14628	A	0	0	1
ST1463	B1	0	0	3
ST14666	D	0	0	1
ST14727	A	0	0	1
ST14736	A	0	0	1
ST14881	A	0	0	1
ST14910	A	0	0	1
ST1494	B1	0	0	1
ST1508	E	0	0	2
ST1510	A	0	0	4
ST15235	A	0	0	2
ST15291	B2	0	2	0
ST15354	B2	0	1	0
ST154	B1	0	0	15
ST155	U	0	0	1
ST1551	E	0	0	1
ST1564	A	0	0	2
ST15641	E	0	0	1
ST1567	D	0	0	1
ST15769	B2	0	0	1
ST1582	B1	0	0	6
ST1585	A	0	1	2
ST1587	E	0	0	1
ST1592	B1	0	0	3
ST1594	A	0	0	5
ST1604	B2	0	1	0
ST1607	E	0	0	2
ST1618	B2	0	1	13
ST16297	B2	0	1	0
ST1642	B1	0	0	1
ST1643	B2	0	1	0
ST165	A	0	0	4
ST1652	D	0	1	0
ST1656	B1	0	0	2
ST1665	B1	0	0	7
ST1673	B1	0	0	1
ST1679	B1	0	0	1
ST1695	A	0	0	1
ST16954	A	0	0	1
ST16957	B1	0	0	1
ST16958	A	0	0	1
ST16959	A	0	0	1
ST16961	B1	0	0	1
ST16962	B1	0	0	1
ST16963	B2	0	1	0
ST16964	B2	0	2	0
ST16966	B2	0	1	0
ST16967	B1	0	0	1
ST16968	E	0	0	3
ST16970	B1	0	0	1
ST16971	A	0	0	1
ST16972	B1	0	0	1
ST16973	A	0	0	2
ST16975	B1	0	0	2
ST16976	B2	0	1	0
ST16977	B2	0	1	0
ST16978	E	0	0	1
ST16979	B2	0	1	0
ST16980	A	0	0	1
ST16981	A	0	0	1
ST16982	B2	0	1	0
ST16983	B2	0	2	0
ST16984	B1	0	0	1
ST16985	B1	0	0	1
ST16986	A	0	0	1
ST16987	D	0	0	1
ST16988	B2	0	1	0
ST16989	B1	0	0	1
ST16990	A	0	0	2
ST16991	F	0	1	0
ST16992	A	0	0	1
ST16993	E	0	0	1
ST16994	B2	0	1	0
ST16995	B1	0	0	1
ST16996	A	0	0	2
ST16997	F	0	0	1
ST16998	B1	0	0	2
ST16999	A	0	0	1
ST17000	B1	0	0	1
ST17001	B1	0	0	1
ST17002	A	0	0	1
ST17003	B1	0	0	1
ST17005	B1	0	0	1
ST17007	B1	0	0	1
ST17009	E	0	0	1
ST17010	A	0	0	1
ST17011	A	0	0	1
ST17012	B1	0	0	1
ST17013	C	0	0	1
ST17014	B2	0	1	0
ST17015	B1	0	0	1
ST17016	B1	0	0	1
ST17017	B1	0	0	1
ST17018	B1	0	0	1
ST17019	B2	0	1	0
ST17020	A	0	0	1
ST17021	B2	0	0	1
ST17022	B1	0	0	1
ST17023	B1	0	0	1
ST17024	E	0	0	1
ST17027	B2	0	1	0
ST17028	B1	0	0	1
ST17029	B1	0	0	1
ST17030	G	0	0	1
ST17031	B1	0	0	1
ST17033	C	0	0	1
ST17034	A	0	0	1
ST17035	B2	0	1	0
ST17036	B1	0	0	1
ST17038	B2	0	1	0
ST17039	U	0	1	0
ST17040	B1	0	0	1
ST17041	A	0	0	1
ST17042	A	0	0	1
ST17043	A	0	0	1
ST1706	B1	0	0	1
ST1720	B1	0	0	1
ST1721	A	0	0	8
ST1725	B1	0	0	1
ST1727	B1	0	0	13
ST173	B1	0	0	1
ST1730	B1	0	0	1
ST1771	A	0	0	1
ST1775	E	0	0	1
ST1823	A	0	0	1
ST1850	A	0	0	2
ST1852	B2	0	0	3
ST1858	B2	0	0	1
ST1859	B2	0	2	0
ST187	B1	0	0	1
ST1914	D	0	0	2
ST192	B1	0	0	1
ST197	A	0	0	1
ST1972	A	0	0	3
ST1973	A	0	0	1
ST20	B1	0	0	2
ST2002	D	0	0	1
ST201	B1	0	0	5
ST2015	B2	0	9	0
ST2017	B2	0	0	1
ST2025	B1	0	0	1
ST2035	A	0	0	2
ST2040	A	0	0	19
ST206	A	0	0	3
ST2064	E	0	0	2
ST2076	D	0	1	0
ST2077	B1	0	0	2
ST2111	B1	0	0	2
ST212	B1	0	0	20
ST215	A	0	0	2
ST2164	B1	0	0	2
ST2168	E	0	0	1
ST2171	F	0	0	9
ST2175	B1	0	0	7
ST2211	A	0	1	0
ST2223	A	0	0	4
ST2227	B2	0	1	0
ST223	B1	0	0	8
ST2248	B1	0	0	4
ST2253	A	0	0	9
ST226	A	0	0	1
ST227	A	0	0	3
ST2279	B2	0	5	0
ST23	C	0	1	44
ST2325	A	0	0	1
ST2328	B1	0	0	4
ST2329	B1	0	0	1
ST2350	B1	0	0	1
ST2387	B1	0	0	3
ST2388	B1	0	0	1
ST2474	B2	0	1	0
ST2485	E	0	0	5
ST2520	B1	0	0	1
ST2521	B1	0	0	7
ST2522	B1	0	0	10
ST2524	A	0	0	1
ST2526	B1	0	0	1
ST2531	A	0	0	9
ST2536	B1	0	0	1
ST2538	D	0	1	1
ST2539	B1	0	0	1
ST2540	B1	0	0	1
ST2554	B2	0	4	0
ST2556	B2	0	1	7
ST2558	B2	0	1	0
ST2589	B1	0	0	1
ST2598	B1	0	0	1
ST2602	B1	0	0	2
ST2604	B2	0	11	0
ST2606	A	0	0	20
ST2618	F	0	1	0
ST2619	B2	0	8	0
ST2622	B2	0	0	2
ST2626	B2	0	3	0
ST2640	G	0	0	1
ST2698	B1	0	0	1
ST2712	G	0	0	1
ST2713	A	0	0	1
ST2726	B1	0	0	1
ST2768	B1	0	0	1
ST278	B1	0	0	23
ST2792	E	0	0	3
ST28	B2	0	2	0
ST2852	B1	0	0	1
ST2929	A	0	0	1
ST2946	D	0	0	1
ST295	B1	0	0	7
ST2954	E	0	0	1
ST2967	A	0	0	2
ST3042	E	0	0	1
ST3090	B1	0	0	1
ST3107	A	0	0	2
ST316	B1	0	0	3
ST3168	A	0	0	4
ST3232	B1	0	0	2
ST3234	B1	0	0	11
ST325	A	0	0	1
ST3258	G	0	0	4
ST3274	A	0	0	1
ST3306	B2	0	0	2
ST332	B1	0	0	1
ST3331	A	0	0	1
ST336	B1	0	0	6
ST34	A	0	3	10
ST3476	A	0	0	1
ST3478	A	0	1	0
ST3489	A	0	0	1
ST3519	A	0	0	1
ST352	B2	0	0	1
ST3549	B1	0	0	1
ST355	B2	0	0	28
ST3558	B1	0	0	1
ST3559	B1	0	0	1
ST3576	B1	0	0	2
ST3580	B1	0	0	44
ST3580	U	0	0	4
ST3587	E	0	0	3
ST3594	B1	0	0	1
ST3601	B2	0	0	2
ST3602	B1	0	0	3
ST362	D	0	0	3
ST366	B1	0	0	2
ST3672	B2	0	1	0
ST369	C	0	0	3
ST3695	B1	0	0	1
ST3698	A	0	0	5
ST371	E	0	0	2
ST3721	B1	0	0	1
ST379	F	0	1	0
ST3877	A	0	1	0
ST392	B1	0	0	2
ST3936	A	0	0	1
ST3944	A	0	0	1
ST399	A	0	0	123
ST3998	B1	0	0	1
ST4038	B1	0	0	6
ST404	B2	0	44	0
ST405	D	0	10	0
ST4086	B1	0	0	3
ST4087	B1	0	1	0
ST4094	B1	0	0	1
ST4138	B1	0	0	1
ST416	B2	0	2	0
ST4162	B1	0	0	4
ST4198	B1	0	0	1
ST421	B2	0	7	0
ST4260	B2	0	1	0
ST43	A	0	0	5
ST4360	B1	0	0	4
ST4392	B1	0	0	1
ST44	A	0	2	0
ST441	B1	0	0	1
ST4417	B1	0	0	2
ST443	B1	0	0	31
ST446	B1	0	0	9
ST450	A	0	1	0
ST4532	B1	0	0	8
ST4623	B1	0	0	2
ST4657	B1	0	0	1
ST4684	B1	0	0	1
ST4713	B2	0	4	0
ST472	A	0	0	1
ST4995	A	0	0	5
ST500	B1	0	0	1
ST501	G	0	1	9
ST5022	D	0	0	1
ST5073	B1	0	0	1
ST5082	B1	0	0	1
ST5156	F	0	0	1
ST517	B1	0	1	0
ST5176	A	0	0	1
ST5181	B1	0	0	1
ST522	A	0	0	1
ST5229	B1	0	0	1
ST5295	A	0	0	3
ST5296	B1	0	0	3
ST5308	B1	0	0	21
ST533	B1	0	0	7
ST5340	F	0	0	1
ST5359	A	0	0	1
ST536	A	0	0	8
ST5378	B1	0	0	29
ST5380	B1	0	0	3
ST542	A	0	0	7
ST5487	B1	0	0	1
ST5493	B1	0	0	2
ST550	B2	0	1	0
ST5502	A	0	0	1
ST5523	A	0	0	2
ST5528	B1	0	0	1
ST5575	B2	0	1	0
ST56	B1	0	0	8
ST5647	B2	0	1	0
ST5679	B1	0	0	1
ST57	E	0	0	27
ST5748	D	0	0	1
ST5784	A	0	0	2
ST5785	A	0	0	1
ST5794	E	0	0	1
ST5796	G	0	0	1
ST58	D	0	0	1
ST5865	B1	0	0	2
ST5876	E	0	0	1
ST5881	G	0	0	8
ST589	B2	0	1	0
ST5891	B1	0	0	3
ST5897	D	0	0	2
ST59	F	0	2	0
ST59	U	0	2	0
ST5901	B1	0	0	1
ST5905	B1	0	0	1
ST5906	B1	0	0	1
ST5914	B1	0	0	1
ST5940	G	0	0	4
ST5949	B1	0	0	2
ST5951	A	0	0	1
ST5971	U	0	0	1
ST5973	B1	0	0	2
ST5976	B1	0	0	1
ST5996	A	0	0	1
ST6002	A	0	0	2
ST6006	F	0	0	1
ST6011	B1	0	0	2
ST6014	D	0	0	1
ST602	B1	0	0	58
ST6022	A	0	0	2
ST6027	D	0	0	1
ST6031	A	0	0	1
ST6032	A	0	0	3
ST6069	B1	0	0	53
ST6071	A	0	0	1
ST6075	B1	0	0	1
ST6077	B1	0	0	1
ST6082	A	0	1	0
ST6091	B2	0	5	0
ST6092	B2	0	4	0
ST6096	B1	0	0	2
ST6102	A	0	0	1
ST6150	A	0	0	1
ST616	B1	0	0	10
ST6189	B1	0	0	1
ST62	F	0	12	0
ST6211	B1	0	0	1
ST6316	B1	0	0	1
ST6323	B2	0	1	0
ST6338	E	0	0	1
ST6345	B1	0	0	1
ST6419	B1	0	0	1
ST642	B1	0	0	6
ST6445	B1	0	0	1
ST646	B2	0	1	0
ST647	B2	0	0	3
ST6488	B1	0	0	5
ST652	C	0	0	6
ST657	G	0	0	2
ST6595	B1	0	0	2
ST6599	D	0	1	0
ST6605	A	0	0	1
ST6617	A	0	0	2
ST662	B2	0	0	1
ST6630	F	0	1	0
ST6655	D	0	1	0
ST6658	A	0	0	1
ST6669	B2	0	1	0
ST6707	A	0	0	1
ST6740	A	0	0	1
ST6745	E	0	0	1
ST6753	A	0	0	1
ST680	B2	0	1	0
ST681	B2	0	3	8
ST6826	A	0	4	0
ST683	A	0	0	1
ST683	B1	0	0	1
ST6833	A	0	0	1
ST6927	A	0	0	1
ST6949	B2	0	0	9
ST6969	E	0	0	1
ST7093	B1	0	0	1
ST710	A	0	0	1
ST711	B1	0	0	2
ST711, ST12768	B1	0	0	1
ST720	D	0	0	9
ST7207	A	0	0	1
ST7233	E	0	0	5
ST7266	A	0	0	4
ST7283	B1	0	0	1
ST7297	E	0	0	1
ST73	B2	0	268	0
ST731	A	0	0	1
ST7388	B2	0	1	0
ST746	A	0	0	4
ST75	B1	0	0	22
ST752	A	0	0	2
ST761	A	0	0	1
ST7616	B1	0	0	1
ST7624	B1	0	0	2
ST767	B1	0	0	1
ST7698	B2	0	0	1
ST77	A	0	0	1
ST7804	B2	0	0	4
ST7811	B1	0	0	1
ST7870	B1	0	0	2
ST7906	B1	0	0	2
ST7978	A	0	0	1
ST799	U	0	0	2
ST8125	A	0	1	0
ST8146	B1	0	0	2
ST8249	B2	0	0	2
ST8369	B1	0	0	1
ST8392	A	0	0	1
ST8449	A	0	0	1
ST8472	A	0	0	1
ST8560	B1	0	0	2
ST8574	B1	0	0	1
ST8582	D	0	0	1
ST8583	A	0	0	3
ST8588	B1	0	0	1
ST86	B1	0	0	19
ST8608	A	0	0	3
ST8611	B2	0	1	2
ST8618	A	0	0	1
ST8619	E	0	0	1
ST8671	B2	0	2	0
ST871	A	0	0	1
ST8712	A	0	0	1
ST8755	B1	0	0	1
ST8852	E	0	0	1
ST8860	B1	0	0	1
ST8863	E	0	0	1
ST8911	A	0	0	1
ST8924	B1	0	0	2
ST8949	B1	0	0	1
ST8977	B1	0	0	1
ST898	A	0	0	2
ST906	B1	0	0	37
ST929	B2	0	2	0
ST9295	B1	0	0	1
ST937	B1	0	0	6
ST949	B1	0	0	1
ST962	B1	0	0	1
ST963	D	0	4	0
ST968	B2	0	1	0
ST971	B1	0	0	2
ST9714	A	0	0	1
ST9718	B1	0	0	1
ST9853	E	0	0	2
ST9862	C	0	0	3
ST998	B2	0	26	0
